# Supplementary material for: Insights into Reaction Kinetics in Confined Space: Real Time Observation of Water Formation under a Silica Cover
Source: J Am Chem Soc. 2021 Jun 7;143(23):8780–90. doi: 10.1021/jacs.1c03197 (PMC8297729; doi:10.1021/jacs.1c03197)
Supplement: Supplementary file 4 — ja1c03197_si_004.zip [file ja1c03197_si_004.zip]

Archive with 88 entries (82 files):
- Structures/bare_1O/
- Structures/bare_1O/POSCAR_0_bare
- Structures/bare_1O/POSCAR_1_physisorb
- Structures/bare_1O/POSCAR_2_H2_TS_split
- Structures/bare_1O/POSCAR_3_2H_fullsplit
- Structures/bare_1O/POSCAR_4_2H_TS
- Structures/bare_1O/POSCAR_5_OH
- Structures/bare_1O/POSCAR_6_OH_TS
- Structures/bare_1O/POSCAR_7_H2O
- Structures/bare_1O/POSCAR_8_H2O_gas
- Structures/bare_2O/
- Structures/bare_2O/POSCAR_0_bare
- Structures/bare_2O/POSCAR_1_physisorb_upper
- Structures/bare_2O/POSCAR_2_H2_TS_second_TS_split
- Structures/bare_2O/POSCAR_3_2H
- Structures/bare_2O/POSCAR_4_2H_TS
- Structures/bare_2O/POSCAR_5_OH
- Structures/bare_2O/POSCAR_6_OH_TS
- Structures/bare_2O/POSCAR_7_H2O
- Structures/bare_2O/POSCAR_8_H2O_gas
- Structures/fixed_1O/
- Structures/fixed_1O/POSCAR_0_bare
- Structures/fixed_1O/POSCAR_1_physisorb_penetrated
- Structures/fixed_1O/POSCAR_1_physisorb_top
- Structures/fixed_1O/POSCAR_2_H2_TS_bottomTS_penetrate
- Structures/fixed_1O/POSCAR_2_H2_TS_bottomTS_split_full
- Structures/fixed_1O/POSCAR_2_H2_TS_bottomTS_split_half
- Structures/fixed_1O/POSCAR_2_H2_TS_topTS
- Structures/fixed_1O/POSCAR_3_2H_fullsplit
- Structures/fixed_1O/POSCAR_3_2H_halfsplit
- Structures/fixed_1O/POSCAR_3_2H_penetrated
- Structures/fixed_1O/POSCAR_4_2H_TS
- Structures/fixed_1O/POSCAR_5_OH
- Structures/fixed_1O/POSCAR_6_OH_TS
- Structures/fixed_1O/POSCAR_7_H2O_bottom
- Structures/fixed_1O/POSCAR_7_H2O_intercal
- Structures/fixed_1O/POSCAR_8_H2O_TS_bottom
- Structures/fixed_1O/POSCAR_8_H2O_TS_top
- Structures/fixed_2O/
- Structures/fixed_2O/POSCAR_0_bare.vesta
- Structures/fixed_2O/POSCAR_1_physisorbed_penetrate
- Structures/fixed_2O/POSCAR_1_physisorbed_top
- Structures/fixed_2O/POSCAR_2_H2_TS_bottom_penetrate
- Structures/fixed_2O/POSCAR_2_H2_TS_bottom_split
- Structures/fixed_2O/POSCAR_2_H2_TS_top
- Structures/fixed_2O/POSCAR_3_2H_penetrated
- Structures/fixed_2O/POSCAR_3_2H_split
- Structures/fixed_2O/POSCAR_4_2H_TS
- Structures/fixed_2O/POSCAR_5_OH
- Structures/fixed_2O/POSCAR_6_OH_TS
- Structures/fixed_2O/POSCAR_7_H2O_bottom
- Structures/fixed_2O/POSCAR_7_H2O_intercal
- Structures/fixed_2O/POSCAR_8_H2O_TS_bottom
- Structures/fixed_2O/POSCAR_8_H2O_TS_top
- Structures/free_1O/
- Structures/free_1O/POSCAR_0_bare
- Structures/free_1O/POSCAR_1_H2_physisorp_penetrate
- Structures/free_1O/POSCAR_1_H2_physisorp_top
- Structures/free_1O/POSCAR_2_H2_TS_bottom_penetrate
- Structures/free_1O/POSCAR_2_H2_TS_bottom_split_fullsplit
- Structures/free_1O/POSCAR_2_H2_TS_bottom_split_halfsplit
- Structures/free_1O/POSCAR_2_H2_TS_top
- Structures/free_1O/POSCAR_3_2H_fullsplit
- Structures/free_1O/POSCAR_3_2H_halfsplit
- Structures/free_1O/POSCAR_3_2H_penetrated
- Structures/free_1O/POSCAR_4_2H_TS
- Structures/free_1O/POSCAR_5_OH
- Structures/free_1O/POSCAR_6_OH_TS
- Structures/free_1O/POSCAR_7_H2O_bottom
- Structures/free_1O/POSCAR_7_H2O_intercal
- Structures/free_1O/POSCAR_8_H2O_TS_bottom
- Structures/free_1O/POSCAR_8_H2O_TS_top
- Structures/free_2O/
- Structures/free_2O/POSCAR_0_bare
- Structures/free_2O/POSCAR_1_physisorbed_intercal
- Structures/free_2O/POSCAR_1_physisorbed_top
- Structures/free_2O/POSCAR_2_H2_TS_bottom_penetrate
- Structures/free_2O/POSCAR_2_H2_TS_bottom_split
- Structures/free_2O/POSCAR_2_H2_TS_top
- Structures/free_2O/POSCAR_3_2H_penetrated
- Structures/free_2O/POSCAR_3_2H_split
- Structures/free_2O/POSCAR_4_2H_TS
- Structures/free_2O/POSCAR_5_OH
- Structures/free_2O/POSCAR_6_OH_TS
- Structures/free_2O/POSCAR_7_H2O_bottom
- Structures/free_2O/POSCAR_7_H2O_intercal
- Structures/free_2O/POSCAR_8_H2O_TS_bottom
- Structures/free_2O/POSCAR_8_H2O_TS_top
