# Supplementary material for: Insights into Reaction Kinetics in Confined Space: Real Time Observation of Water Formation under a Silica Cover
Source: J Am Chem Soc. 2021 Jun 7;143(23):8780–90. doi: 10.1021/jacs.1c03197 (PMC8297729; doi:10.1021/jacs.1c03197)
Supplement: Supplementary file 4 — ja1c03197_si_004.zip [file ja1c03197_si_004.zip › Structures/bare_1O/POSCAR_0_bare]

commentline                             
   1.00000000000000     
     5.4332700000000003    0.0000000000000000    0.0000000000000000
    -2.7166399999999999    4.7053500000000001    0.0000000000000000
     0.0000000000000000    0.0000000000000000   40.0000000000000000
   Ru   O 
    12     1
Selective dynamics
Direct
  0.8548324445500981  0.8937273529068008  0.0000000000000000   F   F   F
  0.3548388863429821  0.8937273529068008  0.0000000000000000   F   F   F
  0.8548551383143490  0.3937432922099333  0.0000000000000000   F   F   F
  0.3548431749847154  0.3937432922099333  0.0000000000000000   F   F   F
  0.6881707842422173  0.5604046457755558  0.0535275000000013   F   F   F
  0.1881772260350942  0.5604046457755558  0.0535275000000013   F   F   F
  0.6881828517848163  0.0603993326745069  0.0535275000000013   F   F   F
  0.1881708884551827  0.0603993326745069  0.0535275000000013   F   F   F
  0.8321429291987835  0.8823957237005569  0.1057754727180788   T   T   T
  0.3662596747056338  0.8824004054714594  0.1057759937142715   T   T   T
  0.8548611793812553  0.3937662524863020  0.1041940601139809   T   T   T
  0.3662841472256309  0.4165638188445809  0.1057759091102791   T   T   T
  0.1882643688149789  0.0605046449586400  0.1345382043875286   T   T   T
 
  0.00000000E+00  0.00000000E+00  0.00000000E+00
  0.00000000E+00  0.00000000E+00  0.00000000E+00
  0.00000000E+00  0.00000000E+00  0.00000000E+00
  0.00000000E+00  0.00000000E+00  0.00000000E+00
  0.00000000E+00  0.00000000E+00  0.00000000E+00
  0.00000000E+00  0.00000000E+00  0.00000000E+00
  0.00000000E+00  0.00000000E+00  0.00000000E+00
  0.00000000E+00  0.00000000E+00  0.00000000E+00
  0.00000000E+00  0.00000000E+00  0.00000000E+00
  0.00000000E+00  0.00000000E+00  0.00000000E+00
  0.00000000E+00  0.00000000E+00  0.00000000E+00
  0.00000000E+00  0.00000000E+00  0.00000000E+00
  0.00000000E+00  0.00000000E+00  0.00000000E+00
