# Supplementary material for: Insights into Reaction Kinetics in Confined Space: Real Time Observation of Water Formation under a Silica Cover
Source: J Am Chem Soc. 2021 Jun 7;143(23):8780–90. doi: 10.1021/jacs.1c03197 (PMC8297729; doi:10.1021/jacs.1c03197)
Supplement: Supplementary file 4 — ja1c03197_si_004.zip [file ja1c03197_si_004.zip › Structures/bare_1O/POSCAR_1_physisorb]

commentline                             
   1.00000000000000     
     5.4332700000000003    0.0000000000000000    0.0000000000000000
    -2.7166399999999999    4.7053500000000001    0.0000000000000000
     0.0000000000000000    0.0000000000000000   40.0000000000000000
   Ru   O    H 
    12     1     2
Selective dynamics
Direct
  0.8548324445500981  0.8937273529068008  0.0000000000000000   F   F   F
  0.3548388863429821  0.8937273529068008  0.0000000000000000   F   F   F
  0.8548551383143490  0.3937432922099333  0.0000000000000000   F   F   F
  0.3548431749847154  0.3937432922099333  0.0000000000000000   F   F   F
  0.6881707842422173  0.5604046457755558  0.0535275000000013   F   F   F
  0.1881772260350942  0.5604046457755558  0.0535275000000013   F   F   F
  0.6881828517848163  0.0603993326745069  0.0535275000000013   F   F   F
  0.1881708884551827  0.0603993326745069  0.0535275000000013   F   F   F
  0.8339313898135535  0.8831493491722503  0.1057812541693906   T   T   T
  0.3654153570788063  0.8822372566525127  0.1056814385367780   T   T   T
  0.8567803904660644  0.3959266691373040  0.1049750762707584   T   T   T
  0.3658981153308038  0.4164954716667345  0.1056194432211159   T   T   T
  0.1898192002853958  0.0617115979996843  0.1347538546763900   T   T   T
  0.8477025819665868  0.4610374069527413  0.1485994583605302   T   T   T
  0.8110959999819106  0.2852001547017371  0.1476633561836841   T   T   T
 
  0.00000000E+00  0.00000000E+00  0.00000000E+00
  0.00000000E+00  0.00000000E+00  0.00000000E+00
  0.00000000E+00  0.00000000E+00  0.00000000E+00
  0.00000000E+00  0.00000000E+00  0.00000000E+00
  0.00000000E+00  0.00000000E+00  0.00000000E+00
  0.00000000E+00  0.00000000E+00  0.00000000E+00
  0.00000000E+00  0.00000000E+00  0.00000000E+00
  0.00000000E+00  0.00000000E+00  0.00000000E+00
  0.00000000E+00  0.00000000E+00  0.00000000E+00
  0.00000000E+00  0.00000000E+00  0.00000000E+00
  0.00000000E+00  0.00000000E+00  0.00000000E+00
  0.00000000E+00  0.00000000E+00  0.00000000E+00
  0.00000000E+00  0.00000000E+00  0.00000000E+00
  0.00000000E+00  0.00000000E+00  0.00000000E+00
  0.00000000E+00  0.00000000E+00  0.00000000E+00
