# Supplementary material for: Insights into Reaction Kinetics in Confined Space: Real Time Observation of Water Formation under a Silica Cover
Source: J Am Chem Soc. 2021 Jun 7;143(23):8780–90. doi: 10.1021/jacs.1c03197 (PMC8297729; doi:10.1021/jacs.1c03197)
Supplement: Supplementary file 4 — ja1c03197_si_004.zip [file ja1c03197_si_004.zip › Structures/bare_1O/POSCAR_2_H2_TS_split]

commentline                             
   1.00000000000000     
     5.4332700000000003    0.0000000000000000    0.0000000000000000
    -2.7166399999999999    4.7053500000000001    0.0000000000000000
     0.0000000000000000    0.0000000000000000   40.0000000000000000
   Ru   O    H 
    12     1     2
Selective dynamics
Direct
  0.8548324445500981  0.8937273529068008  0.0000000000000000   F   F   F
  0.3548388863429821  0.8937273529068008  0.0000000000000000   F   F   F
  0.8548551383143490  0.3937432922099333  0.0000000000000000   F   F   F
  0.3548431749847154  0.3937432922099333  0.0000000000000000   F   F   F
  0.6881707842422173  0.5604046457755558  0.0535275000000013   F   F   F
  0.1881772260350943  0.5604046457755558  0.0535275000000013   F   F   F
  0.6881828517848163  0.0603993326745069  0.0535275000000013   F   F   F
  0.1881708884551827  0.0603993326745069  0.0535275000000013   F   F   F
  0.8340823495260560  0.8873496915119803  0.1056276162861577   T   T   T
  0.3676337378915892  0.8887240791092826  0.1062992110213198   T   T   T
  0.8447015387721761  0.3896662562634675  0.1047656217641003   T   T   T
  0.3665325085832493  0.4135740693397791  0.1072315041659737   T   T   T
  0.1808880722623456  0.0558123471185999  0.1350732167216116   T   T   T
  0.6977947798655632  0.4647728588103095  0.1379734592056605   T   T   T
  0.1475578984163806  0.5392569855773209  0.1321770177838603   T   T   T
 
  0.00000000E+00  0.00000000E+00  0.00000000E+00
  0.00000000E+00  0.00000000E+00  0.00000000E+00
  0.00000000E+00  0.00000000E+00  0.00000000E+00
  0.00000000E+00  0.00000000E+00  0.00000000E+00
  0.00000000E+00  0.00000000E+00  0.00000000E+00
  0.00000000E+00  0.00000000E+00  0.00000000E+00
  0.00000000E+00  0.00000000E+00  0.00000000E+00
  0.00000000E+00  0.00000000E+00  0.00000000E+00
 -0.16805903E-01 -0.72576727E-02 -0.16026938E-01
 -0.11880457E-01  0.34424681E-02  0.14290546E-01
 -0.11278621E+00  0.28394369E-01  0.39166229E-02
 -0.26035149E-01  0.13602038E-01 -0.68054225E-01
 -0.12142050E-01  0.40170558E-01 -0.23875752E-01
  0.67461892E+00 -0.54488425E+00  0.46529072E+00
 -0.56480909E-01  0.32791385E-03 -0.77381810E-01
