# Supplementary material for: Insights into Reaction Kinetics in Confined Space: Real Time Observation of Water Formation under a Silica Cover
Source: J Am Chem Soc. 2021 Jun 7;143(23):8780–90. doi: 10.1021/jacs.1c03197 (PMC8297729; doi:10.1021/jacs.1c03197)
Supplement: Supplementary file 4 — ja1c03197_si_004.zip [file ja1c03197_si_004.zip › Structures/bare_1O/POSCAR_3_2H_fullsplit]

commentline                             
   1.00000000000000     
     5.4332700000000003    0.0000000000000000    0.0000000000000000
    -2.7166399999999999    4.7053500000000001    0.0000000000000000
     0.0000000000000000    0.0000000000000000   40.0000000000000000
   Ru   O    H 
    12     1     2
Selective dynamics
Direct
  0.8548451197099283  0.8937379791088844  0.0000000000000000   F   F   F
  0.3548441994538010  0.8937379791088844  0.0000000000000000   F   F   F
  0.8548445883988478  0.3937369164886775  0.0000000000000000   F   F   F
  0.3548436681427205  0.3937369164886775  0.0000000000000000   F   F   F
  0.6881781462912215  0.5604046457755558  0.0535280000000000   F   F   F
  0.1881772260350942  0.5604046457755558  0.0535280000000000   F   F   F
  0.6881776149801411  0.0604035831553418  0.0535280000000000   F   F   F
  0.1881766947240138  0.0604035831553418  0.0535280000000000   F   F   F
  0.8391388110767697  0.8904808204172572  0.1061016799653157   T   T   T
  0.3673758670765858  0.8904792050936391  0.1061027434717125   T   T   T
  0.8522553073253780  0.3885523583900083  0.1048506733154874   T   T   T
  0.3627696602392589  0.4095656066298595  0.1072596307663882   T   T   T
  0.1868643179862834  0.0576947809176311  0.1357412658263025   T   T   T
  0.1643119641942006  0.5449541298388958  0.1325452956228521   T   T   T
  0.6966335009110074  0.5449793575662589  0.1325453456785432   T   T   T
 
  0.00000000E+00  0.00000000E+00  0.00000000E+00
  0.00000000E+00  0.00000000E+00  0.00000000E+00
  0.00000000E+00  0.00000000E+00  0.00000000E+00
  0.00000000E+00  0.00000000E+00  0.00000000E+00
  0.00000000E+00  0.00000000E+00  0.00000000E+00
  0.00000000E+00  0.00000000E+00  0.00000000E+00
  0.00000000E+00  0.00000000E+00  0.00000000E+00
  0.00000000E+00  0.00000000E+00  0.00000000E+00
  0.00000000E+00  0.00000000E+00  0.00000000E+00
  0.00000000E+00  0.00000000E+00  0.00000000E+00
  0.00000000E+00  0.00000000E+00  0.00000000E+00
  0.00000000E+00  0.00000000E+00  0.00000000E+00
  0.00000000E+00  0.00000000E+00  0.00000000E+00
  0.00000000E+00  0.00000000E+00  0.00000000E+00
  0.00000000E+00  0.00000000E+00  0.00000000E+00
