# Supplementary material for: Insights into Reaction Kinetics in Confined Space: Real Time Observation of Water Formation under a Silica Cover
Source: J Am Chem Soc. 2021 Jun 7;143(23):8780–90. doi: 10.1021/jacs.1c03197 (PMC8297729; doi:10.1021/jacs.1c03197)
Supplement: Supplementary file 4 — ja1c03197_si_004.zip [file ja1c03197_si_004.zip › Structures/bare_1O/POSCAR_4_2H_TS]

commentline                             
   1.00000000000000     
     5.4332700000000003    0.0000000000000000    0.0000000000000000
    -2.7166399999999999    4.7053500000000001    0.0000000000000000
     0.0000000000000000    0.0000000000000000   40.0000000000000000
   Ru   O    H 
    12     1     2
Selective dynamics
Direct
  0.8548451197099283  0.8937379791088844  0.0000000000000000   F   F   F
  0.3548441994538011  0.8937379791088844  0.0000000000000000   F   F   F
  0.8548445883988479  0.3937369164886775  0.0000000000000000   F   F   F
  0.3548436681427205  0.3937369164886775  0.0000000000000000   F   F   F
  0.6881781462912215  0.5604046457755558  0.0535280000000000   F   F   F
  0.1881772260350943  0.5604046457755558  0.0535280000000000   F   F   F
  0.6881776149801411  0.0604035831553418  0.0535280000000000   F   F   F
  0.1881766947240138  0.0604035831553418  0.0535280000000000   F   F   F
  0.8341645471996930  0.8828357770666960  0.1060230802695654   T   T   T
  0.3563107488825844  0.8922577736339936  0.1055835006313689   T   T   T
  0.8662004510104264  0.3823785899986723  0.1054693556898222   T   T   T
  0.3657495666369156  0.4144246326190474  0.1060237592252386   T   T   T
  0.1718213071654502  0.0767762106341242  0.1400366395763413   T   T   T
  0.0374959318787074  0.2111159311935834  0.1392152373440915   T   T   T
  0.7058710578579093  0.5427219256352099  0.1314860943285321   T   T   T
 
  0.00000000E+00  0.00000000E+00  0.00000000E+00
  0.00000000E+00  0.00000000E+00  0.00000000E+00
  0.00000000E+00  0.00000000E+00  0.00000000E+00
  0.00000000E+00  0.00000000E+00  0.00000000E+00
  0.00000000E+00  0.00000000E+00  0.00000000E+00
  0.00000000E+00  0.00000000E+00  0.00000000E+00
  0.00000000E+00  0.00000000E+00  0.00000000E+00
  0.00000000E+00  0.00000000E+00  0.00000000E+00
  0.82647318E-03  0.46568031E-01  0.10970804E+00
  0.41309208E-01 -0.23385881E-01  0.56635955E-01
  0.88660252E-01 -0.51171301E-01  0.99255513E-01
 -0.40440195E-01 -0.23504568E-01  0.11038712E+00
  0.50145736E+00 -0.28996300E+00 -0.25642154E+00
 -0.57600094E+00  0.33282722E+00 -0.31882216E+00
  0.10018256E-01 -0.59172393E-02  0.24265546E-02
