# Supplementary material for: Insights into Reaction Kinetics in Confined Space: Real Time Observation of Water Formation under a Silica Cover
Source: J Am Chem Soc. 2021 Jun 7;143(23):8780–90. doi: 10.1021/jacs.1c03197 (PMC8297729; doi:10.1021/jacs.1c03197)
Supplement: Supplementary file 4 — ja1c03197_si_004.zip [file ja1c03197_si_004.zip › Structures/bare_1O/POSCAR_6_OH_TS]

commentline                             
   1.00000000000000     
     5.4332700000000003    0.0000000000000000    0.0000000000000000
    -2.7166399999999999    4.7053500000000001    0.0000000000000000
     0.0000000000000000    0.0000000000000000   40.0000000000000000
   Ru   O    H 
    12     1     2
Selective dynamics
Direct
  0.8548368327096014  0.8937310318467269  0.0000000000000000   F   F   F
  0.3548407258163309  0.8937310318467269  0.0000000000000000   F   F   F
  0.8548514859781875  0.3937410849139837  0.0000000000000000   F   F   F
  0.3548433457790097  0.3937410849139837  0.0000000000000000   F   F   F
  0.6881733329283648  0.5604046457755558  0.0535276731099969   F   F   F
  0.1881772260350943  0.5604046457755558  0.0535276731099969   F   F   F
  0.6881810389007583  0.0604008042759858  0.0535276731099969   F   F   F
  0.1881728987015734  0.0604008042759858  0.0535276731099969   F   F   F
  0.8597384587391776  0.8958664035688615  0.1050573865669761   T   T   T
  0.3512928971675290  0.8920819755525761  0.1045852876338529   T   T   T
  0.8602669583162732  0.3959314273815028  0.1049269069568248   T   T   T
  0.3532848976403667  0.3928417262155844  0.1050571911469881   T   T   T
  0.4452461296374414  0.4283754454771275  0.1568092016261948   T   T   T
  0.4167172589473016  0.5791320769902372  0.1662560845976020   T   T   T
  0.7109744079500901  0.5772591559522574  0.1369381842832461   T   T   T
 
  0.00000000E+00  0.00000000E+00  0.00000000E+00
  0.00000000E+00  0.00000000E+00  0.00000000E+00
  0.00000000E+00  0.00000000E+00  0.00000000E+00
  0.00000000E+00  0.00000000E+00  0.00000000E+00
  0.00000000E+00  0.00000000E+00  0.00000000E+00
  0.00000000E+00  0.00000000E+00  0.00000000E+00
  0.00000000E+00  0.00000000E+00  0.00000000E+00
  0.00000000E+00  0.00000000E+00  0.00000000E+00
 -0.94112942E-02 -0.45792571E-02  0.39278857E-01
  0.54128582E-02  0.53394944E-02  0.53627812E-02
 -0.19658631E-01 -0.10217331E-02  0.41411405E-01
  0.72697064E-02  0.24878593E-01  0.11834646E+00
 -0.43617635E+00 -0.27953831E+00  0.15648776E-01
 -0.78719249E-01 -0.20106730E-01  0.34339348E-01
  0.54310006E+00  0.28491327E+00 -0.57352521E+00
