# Supplementary material for: Insights into Reaction Kinetics in Confined Space: Real Time Observation of Water Formation under a Silica Cover
Source: J Am Chem Soc. 2021 Jun 7;143(23):8780–90. doi: 10.1021/jacs.1c03197 (PMC8297729; doi:10.1021/jacs.1c03197)
Supplement: Supplementary file 4 — ja1c03197_si_004.zip [file ja1c03197_si_004.zip › Structures/bare_1O/POSCAR_7_H2O]

commentline                             
   1.00000000000000     
     5.4332700000000003    0.0000000000000000    0.0000000000000000
    -2.7166399999999999    4.7053500000000001    0.0000000000000000
     0.0000000000000000    0.0000000000000000   40.0000000000000000
   Ru   O    H 
    12     1     2
Selective dynamics
Direct
  0.8548451197099283  0.8937379791088844  0.0000000000000000   F   F   F
  0.3548441994538010  0.8937379791088844  0.0000000000000000   F   F   F
  0.8548445883988478  0.3937369164886775  0.0000000000000000   F   F   F
  0.3548436681427205  0.3937369164886775  0.0000000000000000   F   F   F
  0.6881781462912215  0.5604046457755558  0.0535280000000000   F   F   F
  0.1881772260350942  0.5604046457755558  0.0535280000000000   F   F   F
  0.6881776149801411  0.0604035831553418  0.0535280000000000   F   F   F
  0.1881766947240138  0.0604035831553418  0.0535280000000000   F   F   F
  0.8559394099889653  0.8938262687966888  0.1045776810048774   T   T   T
  0.3537366139427943  0.8938104449030663  0.1045990959530093   T   T   T
  0.8551642248058350  0.3949654834358651  0.1046532850166517   T   T   T
  0.3536616977737124  0.3913267636506223  0.1051478336905831   T   T   T
  0.3669550218272857  0.4321405691570838  0.1628933638406961   T   T   T
  0.2644031923883747  0.5391990109383532  0.1638784583985644   T   T   T
  0.5696916777877127  0.5782855859850400  0.1644377027799140   T   T   T
 
  0.00000000E+00  0.00000000E+00  0.00000000E+00
  0.00000000E+00  0.00000000E+00  0.00000000E+00
  0.00000000E+00  0.00000000E+00  0.00000000E+00
  0.00000000E+00  0.00000000E+00  0.00000000E+00
  0.00000000E+00  0.00000000E+00  0.00000000E+00
  0.00000000E+00  0.00000000E+00  0.00000000E+00
  0.00000000E+00  0.00000000E+00  0.00000000E+00
  0.00000000E+00  0.00000000E+00  0.00000000E+00
  0.00000000E+00  0.00000000E+00  0.00000000E+00
  0.00000000E+00  0.00000000E+00  0.00000000E+00
  0.00000000E+00  0.00000000E+00  0.00000000E+00
  0.00000000E+00  0.00000000E+00  0.00000000E+00
  0.00000000E+00  0.00000000E+00  0.00000000E+00
  0.00000000E+00  0.00000000E+00  0.00000000E+00
  0.00000000E+00  0.00000000E+00  0.00000000E+00
