# Supplementary material for: Insights into Reaction Kinetics in Confined Space: Real Time Observation of Water Formation under a Silica Cover
Source: J Am Chem Soc. 2021 Jun 7;143(23):8780–90. doi: 10.1021/jacs.1c03197 (PMC8297729; doi:10.1021/jacs.1c03197)
Supplement: Supplementary file 4 — ja1c03197_si_004.zip [file ja1c03197_si_004.zip › Structures/bare_1O/POSCAR_8_H2O_gas]

commentline                             
   1.00000000000000     
     5.4332700000000003    0.0000000000000000    0.0000000000000000
    -2.7166399999999999    4.7053500000000001    0.0000000000000000
     0.0000000000000000    0.0000000000000000   40.0000000000000000
   Ru   O    H 
    12     1     2
Selective dynamics
Direct
  0.8548451197099283  0.8937379791088844  0.0000000000000000   F   F   F
  0.3548441994538010  0.8937379791088844  0.0000000000000000   F   F   F
  0.8548445883988478  0.3937369164886775  0.0000000000000000   F   F   F
  0.3548436681427205  0.3937369164886775  0.0000000000000000   F   F   F
  0.6881781462912215  0.5604046457755558  0.0535280000000000   F   F   F
  0.1881772260350942  0.5604046457755558  0.0535280000000000   F   F   F
  0.6881776149801411  0.0604035831553418  0.0535280000000000   F   F   F
  0.1881766947240138  0.0604035831553418  0.0535280000000000   F   F   F
  0.8548432025624220  0.8937397709694841  0.1047139259591902   T   T   T
  0.3548440267569923  0.8937394407189351  0.1047138809186397   T   T   T
  0.8548445414719804  0.3937417818301059  0.1047137290945759   T   T   T
  0.3548443864358251  0.3937417275647671  0.1047141229570446   T   T   T
  0.3662248854833905  0.4299853095752021  0.3004210184303552   T   T   T
  0.2662771305528565  0.5368224061772652  0.3005667159306663   T   T   T
  0.5660337215436236  0.5760450706459832  0.3009254614355391   T   T   T
 
  0.00000000E+00  0.00000000E+00  0.00000000E+00
  0.00000000E+00  0.00000000E+00  0.00000000E+00
  0.00000000E+00  0.00000000E+00  0.00000000E+00
  0.00000000E+00  0.00000000E+00  0.00000000E+00
  0.00000000E+00  0.00000000E+00  0.00000000E+00
  0.00000000E+00  0.00000000E+00  0.00000000E+00
  0.00000000E+00  0.00000000E+00  0.00000000E+00
  0.00000000E+00  0.00000000E+00  0.00000000E+00
  0.00000000E+00  0.00000000E+00  0.00000000E+00
  0.00000000E+00  0.00000000E+00  0.00000000E+00
  0.00000000E+00  0.00000000E+00  0.00000000E+00
  0.00000000E+00  0.00000000E+00  0.00000000E+00
  0.00000000E+00  0.00000000E+00  0.00000000E+00
  0.00000000E+00  0.00000000E+00  0.00000000E+00
  0.00000000E+00  0.00000000E+00  0.00000000E+00
