# Supplementary material for: Insights into Reaction Kinetics in Confined Space: Real Time Observation of Water Formation under a Silica Cover
Source: J Am Chem Soc. 2021 Jun 7;143(23):8780–90. doi: 10.1021/jacs.1c03197 (PMC8297729; doi:10.1021/jacs.1c03197)
Supplement: Supplementary file 4 — ja1c03197_si_004.zip [file ja1c03197_si_004.zip › Structures/bare_2O/POSCAR_0_bare]

commentline                             
   1.00000000000000     
     5.4332700000000003    0.0000000000000000    0.0000000000000000
    -2.7166399999999999    4.7053500000000001    0.0000000000000000
     0.0000000000000000    0.0000000000000000   40.0000000000000000
   Ru   O 
    12     2
Selective dynamics
Direct
  0.8548400000000029  0.8937400000000011  0.0000000000000000   F   F   F
  0.3548400000000029  0.8937400000000011  0.0000000000000000   F   F   F
  0.8548400000000029  0.3937400000000011  0.0000000000000000   F   F   F
  0.3548400000000029  0.3937400000000011  0.0000000000000000   F   F   F
  0.6881800000000027  0.5604000000000013  0.0525400000000005   F   F   F
  0.1881800000000027  0.5604000000000013  0.0525400000000005   F   F   F
  0.6881800000000027  0.0604000000000013  0.0525400000000005   F   F   F
  0.1881800000000027  0.0604000000000013  0.0525400000000005   F   F   F
  0.8487434496231064  0.8812036893018349  0.1054440918586711   T   T   T
  0.3484753592976921  0.8812101934096134  0.1054441796349777   T   T   T
  0.8612279617725732  0.4064423954090591  0.1045849766498164   T   T   T
  0.3613060635842923  0.4066012916897119  0.1045861035326535   T   T   T
  0.1932728499273705  0.0705282281372357  0.1354244765173780   T   T   T
  0.6931169464365580  0.0702046841369199  0.1354030551842920   T   T   T
 
  0.00000000E+00  0.00000000E+00  0.00000000E+00
  0.00000000E+00  0.00000000E+00  0.00000000E+00
  0.00000000E+00  0.00000000E+00  0.00000000E+00
  0.00000000E+00  0.00000000E+00  0.00000000E+00
  0.00000000E+00  0.00000000E+00  0.00000000E+00
  0.00000000E+00  0.00000000E+00  0.00000000E+00
  0.00000000E+00  0.00000000E+00  0.00000000E+00
  0.00000000E+00  0.00000000E+00  0.00000000E+00
  0.00000000E+00  0.00000000E+00  0.00000000E+00
  0.00000000E+00  0.00000000E+00  0.00000000E+00
  0.00000000E+00  0.00000000E+00  0.00000000E+00
  0.00000000E+00  0.00000000E+00  0.00000000E+00
  0.00000000E+00  0.00000000E+00  0.00000000E+00
  0.00000000E+00  0.00000000E+00  0.00000000E+00
