# Supplementary material for: Insights into Reaction Kinetics in Confined Space: Real Time Observation of Water Formation under a Silica Cover
Source: J Am Chem Soc. 2021 Jun 7;143(23):8780–90. doi: 10.1021/jacs.1c03197 (PMC8297729; doi:10.1021/jacs.1c03197)
Supplement: Supplementary file 4 — ja1c03197_si_004.zip [file ja1c03197_si_004.zip › Structures/bare_2O/POSCAR_1_physisorb_upper]

commentline                             
   1.00000000000000     
     5.4332700000000003    0.0000000000000000    0.0000000000000000
    -2.7166399999999999    4.7053500000000001    0.0000000000000000
     0.0000000000000000    0.0000000000000000   40.0000000000000000
   Ru   O    H 
    12     2     2
Selective dynamics
Direct
  0.8548451197099283  0.8937379791088844  0.0000000000000000   F   F   F
  0.3548441994538010  0.8937379791088844  0.0000000000000000   F   F   F
  0.8548445883988478  0.3937369164886775  0.0000000000000000   F   F   F
  0.3548436681427205  0.3937369164886775  0.0000000000000000   F   F   F
  0.6881781462912215  0.5604046457755558  0.0535280000000000   F   F   F
  0.1881772260350942  0.5604046457755558  0.0535280000000000   F   F   F
  0.6881776149801411  0.0604035831553418  0.0535280000000000   F   F   F
  0.1881766947240138  0.0604035831553418  0.0535280000000000   F   F   F
  0.8416630805859836  0.8813439963059168  0.1061354089366759   T   T   T
  0.3556303288106265  0.8813463299273414  0.1061349139549362   T   T   T
  0.8631117019678217  0.4102727656505465  0.1054657319927081   T   T   T
  0.3591562696208778  0.4023660035052687  0.1056734074582429   T   T   T
  0.1868204591480893  0.0576887292885653  0.1356888633895941   T   T   T
  0.6975655746260958  0.0791801456210380  0.1367692149737499   T   T   T
  0.3707793566059009  0.5655655993261034  0.1768046070195650   T   T   T
  0.5094276013727880  0.5658382760496891  0.1768605033230003   T   T   T
 
  0.00000000E+00  0.00000000E+00  0.00000000E+00
  0.00000000E+00  0.00000000E+00  0.00000000E+00
  0.00000000E+00  0.00000000E+00  0.00000000E+00
  0.00000000E+00  0.00000000E+00  0.00000000E+00
  0.00000000E+00  0.00000000E+00  0.00000000E+00
  0.00000000E+00  0.00000000E+00  0.00000000E+00
  0.00000000E+00  0.00000000E+00  0.00000000E+00
  0.00000000E+00  0.00000000E+00  0.00000000E+00
  0.00000000E+00  0.00000000E+00  0.00000000E+00
  0.00000000E+00  0.00000000E+00  0.00000000E+00
  0.00000000E+00  0.00000000E+00  0.00000000E+00
  0.00000000E+00  0.00000000E+00  0.00000000E+00
  0.00000000E+00  0.00000000E+00  0.00000000E+00
  0.00000000E+00  0.00000000E+00  0.00000000E+00
  0.00000000E+00  0.00000000E+00  0.00000000E+00
  0.00000000E+00  0.00000000E+00  0.00000000E+00
