# Supplementary material for: Insights into Reaction Kinetics in Confined Space: Real Time Observation of Water Formation under a Silica Cover
Source: J Am Chem Soc. 2021 Jun 7;143(23):8780–90. doi: 10.1021/jacs.1c03197 (PMC8297729; doi:10.1021/jacs.1c03197)
Supplement: Supplementary file 4 — ja1c03197_si_004.zip [file ja1c03197_si_004.zip › Structures/bare_2O/POSCAR_2_H2_TS_second_TS_split]

commentline                             
   1.00000000000000     
     5.4332700000000003    0.0000000000000000    0.0000000000000000
    -2.7166399999999999    4.7053500000000001    0.0000000000000000
     0.0000000000000000    0.0000000000000000   40.0000000000000000
   Ru   O    H 
    12     2     2
Selective dynamics
Direct
  0.8548451197099283  0.8937379791088844  0.0000000000000000   F   F   F
  0.3548441994538011  0.8937379791088844  0.0000000000000000   F   F   F
  0.8548445883988479  0.3937369164886775  0.0000000000000000   F   F   F
  0.3548436681427205  0.3937369164886775  0.0000000000000000   F   F   F
  0.6881781462912215  0.5604046457755558  0.0535280000000000   F   F   F
  0.1881772260350943  0.5604046457755558  0.0535280000000000   F   F   F
  0.6881776149801411  0.0604035831553418  0.0535280000000000   F   F   F
  0.1881766947240138  0.0604035831553418  0.0535280000000000   F   F   F
  0.8466461210177860  0.8898565664346073  0.1058710047263579   T   T   T
  0.3591464080005872  0.8898739208515952  0.1058620015095929   T   T   T
  0.8653738857738271  0.4148320985375066  0.1055222747837033   T   T   T
  0.3590374418175170  0.4023340831839727  0.1090628275352273   T   T   T
  0.1765354431765492  0.0370705961721052  0.1370156528867435   T   T   T
  0.7027087055411122  0.0894748165510680  0.1366721179426268   T   T   T
  0.3177385005604145  0.5503388939237605  0.1431456430956844   T   T   T
  0.5497334190364612  0.5510228779483396  0.1430640929615978   T   T   T
 
  0.00000000E+00  0.00000000E+00  0.00000000E+00
  0.00000000E+00  0.00000000E+00  0.00000000E+00
  0.00000000E+00  0.00000000E+00  0.00000000E+00
  0.00000000E+00  0.00000000E+00  0.00000000E+00
  0.00000000E+00  0.00000000E+00  0.00000000E+00
  0.00000000E+00  0.00000000E+00  0.00000000E+00
  0.00000000E+00  0.00000000E+00  0.00000000E+00
  0.00000000E+00  0.00000000E+00  0.00000000E+00
  0.15700777E-01  0.71625250E-02  0.53136325E-01
 -0.15999513E-01  0.90786398E-02  0.51660077E-01
 -0.21719853E-02 -0.15566270E-01 -0.49127343E-02
  0.29484589E-03  0.18282610E-02  0.83905713E-01
  0.94569740E-04  0.26585659E-01  0.76883145E-01
  0.14855701E-03  0.14788185E-01  0.13781938E-01
 -0.61492964E+00  0.67248885E-02 -0.32896999E+00
  0.61745239E+00  0.94480781E-02 -0.33434809E+00
