# Supplementary material for: Insights into Reaction Kinetics in Confined Space: Real Time Observation of Water Formation under a Silica Cover
Source: J Am Chem Soc. 2021 Jun 7;143(23):8780–90. doi: 10.1021/jacs.1c03197 (PMC8297729; doi:10.1021/jacs.1c03197)
Supplement: Supplementary file 4 — ja1c03197_si_004.zip [file ja1c03197_si_004.zip › Structures/bare_2O/POSCAR_4_2H_TS]

commentline                             
   1.00000000000000     
     5.4332700000000003    0.0000000000000000    0.0000000000000000
    -2.7166399999999999    4.7053500000000001    0.0000000000000000
     0.0000000000000000    0.0000000000000000   40.0000000000000000
   Ru   O    H 
    12     2     2
Selective dynamics
Direct
  0.8548451197099283  0.8937379791088844  0.0000000000000000   F   F   F
  0.3548441994538011  0.8937379791088844  0.0000000000000000   F   F   F
  0.8548445883988479  0.3937369164886775  0.0000000000000000   F   F   F
  0.3548436681427205  0.3937369164886775  0.0000000000000000   F   F   F
  0.6881781462912215  0.5604046457755558  0.0535280000000000   F   F   F
  0.1881772260350943  0.5604046457755558  0.0535280000000000   F   F   F
  0.6881776149801411  0.0604035831553418  0.0535280000000000   F   F   F
  0.1881766947240138  0.0604035831553418  0.0535280000000000   F   F   F
  0.8560815880179191  0.8915518814731559  0.1069709005662677   T   T   T
  0.3422753728990782  0.8855096905038466  0.1065207185649966   T   T   T
  0.8635370086333036  0.4055312572968355  0.1059541520739314   T   T   T
  0.3516881817861757  0.4023942790028019  0.1061881471209124   T   T   T
  0.1817081457176273  0.0580264042143988  0.1409949712583516   T   T   T
  0.6883264272720052  0.0686754184494257  0.1364607429022213   T   T   T
  0.2571929196360320  0.3333551875550919  0.1472507458007342   T   T   T
  0.6690510041535767  0.5585169105382716  0.1314316457306506   T   T   T
 
  0.00000000E+00  0.00000000E+00  0.00000000E+00
  0.00000000E+00  0.00000000E+00  0.00000000E+00
  0.00000000E+00  0.00000000E+00  0.00000000E+00
  0.00000000E+00  0.00000000E+00  0.00000000E+00
  0.00000000E+00  0.00000000E+00  0.00000000E+00
  0.00000000E+00  0.00000000E+00  0.00000000E+00
  0.00000000E+00  0.00000000E+00  0.00000000E+00
  0.00000000E+00  0.00000000E+00  0.00000000E+00
  0.64910462E-01  0.28371855E-01  0.83308834E-02
 -0.62681005E-01  0.34054160E-01 -0.15533942E-03
  0.11490789E-01  0.52823564E-01 -0.10446160E-02
  0.38653161E-01  0.10478669E+00 -0.25887650E+00
 -0.17185711E+00  0.45709464E+00  0.31001825E+00
 -0.11010200E-01 -0.12671041E-01 -0.41683964E-01
  0.16523308E+00 -0.73207989E+00  0.83722631E-01
  0.47844580E-02  0.19981007E-01 -0.11543750E-01
