# Supplementary material for: Insights into Reaction Kinetics in Confined Space: Real Time Observation of Water Formation under a Silica Cover
Source: J Am Chem Soc. 2021 Jun 7;143(23):8780–90. doi: 10.1021/jacs.1c03197 (PMC8297729; doi:10.1021/jacs.1c03197)
Supplement: Supplementary file 4 — ja1c03197_si_004.zip [file ja1c03197_si_004.zip › Structures/bare_2O/POSCAR_6_OH_TS]

commentline                             
   1.00000000000000     
     5.4332700000000003    0.0000000000000000    0.0000000000000000
    -2.7166399999999999    4.7053500000000001    0.0000000000000000
     0.0000000000000000    0.0000000000000000   40.0000000000000000
   Ru   O    H 
    12     2     2
Selective dynamics
Direct
  0.8548369610402844  0.8937311394264000  0.0000000000000000   F   F   F
  0.3548407796062634  0.8937311394264000  0.0000000000000000   F   F   F
  0.8548513791549794  0.3937410203491751  0.0000000000000000   F   F   F
  0.3548433507669202  0.3937410203491751  0.0000000000000000   F   F   F
  0.6881734074691082  0.5604046457755558  0.0535276781725003   F   F   F
  0.1881772260350943  0.5604046457755558  0.0535276781725003   F   F   F
  0.6881809858781054  0.0604008473121027  0.0535276781725003   F   F   F
  0.1881729574900461  0.0604008473121027  0.0535276781725003   F   F   F
  0.8683354715981328  0.8843154740971817  0.1061481761751837   T   T   T
  0.3360637380864578  0.8848676711383572  0.1054319137964990   T   T   T
  0.8676928377807447  0.4153074726304813  0.1062209749078315   T   T   T
  0.3515869585822848  0.3935515761447239  0.1048086619332003   T   T   T
  0.4008325979685602  0.4132171968722865  0.1565214586104382   T   T   T
  0.6878673312544873  0.0589578040851009  0.1347997424035934   T   T   T
  0.3957760022962630  0.5796217020489021  0.1651388175655354   T   T   T
  0.6803702256447750  0.5536040370021373  0.1364317719631566   T   T   T
 
  0.00000000E+00  0.00000000E+00  0.00000000E+00
  0.00000000E+00  0.00000000E+00  0.00000000E+00
  0.00000000E+00  0.00000000E+00  0.00000000E+00
  0.00000000E+00  0.00000000E+00  0.00000000E+00
  0.00000000E+00  0.00000000E+00  0.00000000E+00
  0.00000000E+00  0.00000000E+00  0.00000000E+00
  0.00000000E+00  0.00000000E+00  0.00000000E+00
  0.00000000E+00  0.00000000E+00  0.00000000E+00
 -0.93968237E-02  0.13575433E-01  0.39569874E-01
  0.14376081E-01  0.66529014E-02  0.13377481E-02
  0.12854143E-01 -0.14837054E-01  0.35921446E-01
 -0.32430373E-02  0.20121035E-01  0.14689690E+00
 -0.51104695E+00 -0.28060277E+00 -0.19390882E-02
 -0.36009659E-02 -0.28502274E-02 -0.22586324E-02
 -0.50468633E-01 -0.21320233E-01  0.20095248E-01
  0.50657510E+00  0.26493923E+00 -0.55143965E+00
