# Supplementary material for: Insights into Reaction Kinetics in Confined Space: Real Time Observation of Water Formation under a Silica Cover
Source: J Am Chem Soc. 2021 Jun 7;143(23):8780–90. doi: 10.1021/jacs.1c03197 (PMC8297729; doi:10.1021/jacs.1c03197)
Supplement: Supplementary file 4 — ja1c03197_si_004.zip [file ja1c03197_si_004.zip › Structures/bare_2O/POSCAR_7_H2O]

commentline                             
   1.00000000000000     
     5.4332700000000003    0.0000000000000000    0.0000000000000000
    -2.7166399999999999    4.7053500000000001    0.0000000000000000
     0.0000000000000000    0.0000000000000000   40.0000000000000000
   Ru   O    H 
    12     2     2
Selective dynamics
Direct
  0.8548324445500981  0.8937273529068008  0.0000000000000000   F   F   F
  0.3548388863429821  0.8937273529068008  0.0000000000000000   F   F   F
  0.8548551383143490  0.3937432922099333  0.0000000000000000   F   F   F
  0.3548431749847154  0.3937432922099333  0.0000000000000000   F   F   F
  0.6881707842422173  0.5604046457755558  0.0535275000000013   F   F   F
  0.1881772260350942  0.5604046457755558  0.0535275000000013   F   F   F
  0.6881828517848163  0.0603993326745069  0.0535275000000013   F   F   F
  0.1881708884551827  0.0603993326745069  0.0535275000000013   F   F   F
  0.8669760608807772  0.8817394302906317  0.1055783048580275   T   T   T
  0.3341838428545284  0.8842771244948546  0.1055408742289855   T   T   T
  0.8643051423143974  0.4142856555970968  0.1055480267161703   T   T   T
  0.3544337082387446  0.3942857014389399  0.1046470127431788   T   T   T
  0.3332659534489052  0.4195125208914088  0.1616845084856249   T   T   T
  0.6910025696817483  0.0573114694759221  0.1359102733990596   T   T   T
  0.1274646478471450  0.3393831839128214  0.1647026403291706   T   T   T
  0.4179328080952439  0.6261371991366237  0.1645092707376039   T   T   T
 
  0.00000000E+00  0.00000000E+00  0.00000000E+00
  0.00000000E+00  0.00000000E+00  0.00000000E+00
  0.00000000E+00  0.00000000E+00  0.00000000E+00
  0.00000000E+00  0.00000000E+00  0.00000000E+00
  0.00000000E+00  0.00000000E+00  0.00000000E+00
  0.00000000E+00  0.00000000E+00  0.00000000E+00
  0.00000000E+00  0.00000000E+00  0.00000000E+00
  0.00000000E+00  0.00000000E+00  0.00000000E+00
  0.00000000E+00  0.00000000E+00  0.00000000E+00
  0.00000000E+00  0.00000000E+00  0.00000000E+00
  0.00000000E+00  0.00000000E+00  0.00000000E+00
  0.00000000E+00  0.00000000E+00  0.00000000E+00
  0.00000000E+00  0.00000000E+00  0.00000000E+00
  0.00000000E+00  0.00000000E+00  0.00000000E+00
  0.00000000E+00  0.00000000E+00  0.00000000E+00
  0.00000000E+00  0.00000000E+00  0.00000000E+00
