# Supplementary material for: Insights into Reaction Kinetics in Confined Space: Real Time Observation of Water Formation under a Silica Cover
Source: J Am Chem Soc. 2021 Jun 7;143(23):8780–90. doi: 10.1021/jacs.1c03197 (PMC8297729; doi:10.1021/jacs.1c03197)
Supplement: Supplementary file 4 — ja1c03197_si_004.zip [file ja1c03197_si_004.zip › Structures/bare_2O/POSCAR_8_H2O_gas]

commentline                             
   1.00000000000000     
     5.4332700000000003    0.0000000000000000    0.0000000000000000
    -2.7166399999999999    4.7053500000000001    0.0000000000000000
     0.0000000000000000    0.0000000000000000   40.0000000000000000
   Ru   O    H 
    12     2     2
Selective dynamics
Direct
  0.8548324445500981  0.8937273529068008  0.0000000000000000   F   F   F
  0.3548388863429821  0.8937273529068008  0.0000000000000000   F   F   F
  0.8548551383143490  0.3937432922099333  0.0000000000000000   F   F   F
  0.3548431749847154  0.3937432922099333  0.0000000000000000   F   F   F
  0.6881707842422173  0.5604046457755558  0.0535275000000013   F   F   F
  0.1881772260350942  0.5604046457755558  0.0535275000000013   F   F   F
  0.6881828517848163  0.0603993326745069  0.0535275000000013   F   F   F
  0.1881708884551827  0.0603993326745069  0.0535275000000013   F   F   F
  0.8662364095078707  0.8823383562947159  0.1057763012954116   T   T   T
  0.3320897360384417  0.8823360462625240  0.1057749520536716   T   T   T
  0.8662385676532608  0.4164839153848768  0.1057748861116780   T   T   T
  0.3548390319803670  0.3937303868628661  0.1041952952451378   T   T   T
  0.3414683709328781  0.4191688662765642  0.3131214813446732   T   T   T
  0.6881963849681485  0.0603940341949587  0.1345380055352521   T   T   T
  0.1389092871913546  0.3541003987710830  0.3132245577585917   T   T   T
  0.4308526836520625  0.6253757685091075  0.3126921045741513   T   T   T
 
  0.00000000E+00  0.00000000E+00  0.00000000E+00
  0.00000000E+00  0.00000000E+00  0.00000000E+00
  0.00000000E+00  0.00000000E+00  0.00000000E+00
  0.00000000E+00  0.00000000E+00  0.00000000E+00
  0.00000000E+00  0.00000000E+00  0.00000000E+00
  0.00000000E+00  0.00000000E+00  0.00000000E+00
  0.00000000E+00  0.00000000E+00  0.00000000E+00
  0.00000000E+00  0.00000000E+00  0.00000000E+00
  0.00000000E+00  0.00000000E+00  0.00000000E+00
  0.00000000E+00  0.00000000E+00  0.00000000E+00
  0.00000000E+00  0.00000000E+00  0.00000000E+00
  0.00000000E+00  0.00000000E+00  0.00000000E+00
  0.00000000E+00  0.00000000E+00  0.00000000E+00
  0.00000000E+00  0.00000000E+00  0.00000000E+00
  0.00000000E+00  0.00000000E+00  0.00000000E+00
  0.00000000E+00  0.00000000E+00  0.00000000E+00
