# Supplementary material for: Insights into Reaction Kinetics in Confined Space: Real Time Observation of Water Formation under a Silica Cover
Source: J Am Chem Soc. 2021 Jun 7;143(23):8780–90. doi: 10.1021/jacs.1c03197 (PMC8297729; doi:10.1021/jacs.1c03197)
Supplement: Supplementary file 4 — ja1c03197_si_004.zip [file ja1c03197_si_004.zip › Structures/fixed_1O/POSCAR_0_bare]

commentline                             
   1.00000000000000     
     5.4332700000000003    0.0000000000000000    0.0000000000000000
    -2.7166399999999999    4.7053500000000001    0.0000000000000000
     0.0000000000000000    0.0000000000000000   40.0000000000000000
   Ru   Si   O 
    12     4     9
Selective dynamics
Direct
  0.4999998957870346  0.5000053131010418  0.0000000000000000   F   F   F
  0.0000063375799115  0.5000053131010418  0.0000000000000000   F   F   F
  0.4999935582071231  0.0000000000000000  0.0000000000000000   F   F   F
  0.0000000000000000  0.0000000000000000  0.0000000000000000   F   F   F
  0.3333276092575019  0.1666613535656225  0.0535275000000013   F   F   F
  0.8333395725871355  0.1666613535656225  0.0535275000000013   F   F   F
  0.3333339468374206  0.6666666666666643  0.0535275000000013   F   F   F
  0.8333275050445366  0.6666666666666643  0.0535275000000013   F   F   F
  0.5119933397013567  0.4870566350984912  0.1056759073698083   T   T   T
  0.9747501697635346  0.4869816959497713  0.1056704521178258   T   T   T
  0.5115241174691127  0.0232034456372888  0.1057049416700225   T   T   T
  0.9998708501452774  0.9998118939244436  0.1043247339825684   T   T   T
  0.9783348266012766  0.9637115198656829  0.2852780739648061   F   F   T
  0.3109845263899313  0.6293202811982619  0.2846900229387095   T   T   T
  0.9800241397166717  0.9665975580605031  0.2043455316498685   T   T   T
  0.3125211920857144  0.6319713719534183  0.2032040580620920   T   T   T
  0.6441433162498107  0.7960538659839853  0.2977027647644184   T   T   T
  0.1448385473219487  0.7961619103463849  0.2977660481957670   T   T   T
  0.1449132140786648  0.2972248485949063  0.2980687501946669   T   T   T
  0.9812937804883598  0.9685113676575685  0.2447518145024001   T   T   T
  0.3100313005820113  0.6279347325299847  0.2440412529685176   T   T   T
  0.1450604750928201  0.2971230389215103  0.1907544471733253   T   T   T
  0.1450254436372058  0.8002435484022379  0.1913836577415668   T   T   T
  0.6484830384347585  0.8000326791904240  0.1915017002467923   T   T   T
  0.3317005466176348  0.6640368299503504  0.1337654549965398   T   T   T
 
  0.00000000E+00  0.00000000E+00  0.00000000E+00
  0.00000000E+00  0.00000000E+00  0.00000000E+00
  0.00000000E+00  0.00000000E+00  0.00000000E+00
  0.00000000E+00  0.00000000E+00  0.00000000E+00
  0.00000000E+00  0.00000000E+00  0.00000000E+00
  0.00000000E+00  0.00000000E+00  0.00000000E+00
  0.00000000E+00  0.00000000E+00  0.00000000E+00
  0.00000000E+00  0.00000000E+00  0.00000000E+00
  0.00000000E+00  0.00000000E+00  0.00000000E+00
  0.00000000E+00  0.00000000E+00  0.00000000E+00
  0.00000000E+00  0.00000000E+00  0.00000000E+00
  0.00000000E+00  0.00000000E+00  0.00000000E+00
  0.00000000E+00  0.00000000E+00  0.00000000E+00
  0.00000000E+00  0.00000000E+00  0.00000000E+00
  0.00000000E+00  0.00000000E+00  0.00000000E+00
  0.00000000E+00  0.00000000E+00  0.00000000E+00
  0.00000000E+00  0.00000000E+00  0.00000000E+00
  0.00000000E+00  0.00000000E+00  0.00000000E+00
  0.00000000E+00  0.00000000E+00  0.00000000E+00
  0.00000000E+00  0.00000000E+00  0.00000000E+00
  0.00000000E+00  0.00000000E+00  0.00000000E+00
  0.00000000E+00  0.00000000E+00  0.00000000E+00
  0.00000000E+00  0.00000000E+00  0.00000000E+00
  0.00000000E+00  0.00000000E+00  0.00000000E+00
  0.00000000E+00  0.00000000E+00  0.00000000E+00
