# Supplementary material for: Insights into Reaction Kinetics in Confined Space: Real Time Observation of Water Formation under a Silica Cover
Source: J Am Chem Soc. 2021 Jun 7;143(23):8780–90. doi: 10.1021/jacs.1c03197 (PMC8297729; doi:10.1021/jacs.1c03197)
Supplement: Supplementary file 4 — ja1c03197_si_004.zip [file ja1c03197_si_004.zip › Structures/fixed_1O/POSCAR_1_physisorb_penetrated]

commentline                             
   1.00000000000000     
     5.4332700000000003    0.0000000000000000    0.0000000000000000
    -2.7166399999999999    4.7053500000000001    0.0000000000000000
     0.0000000000000000    0.0000000000000000   40.0000000000000000
   Ru   Si   O    H 
    12     4     9     2
Selective dynamics
Direct
  0.4999998957870346  0.5000053131010418  0.0000000000000000   F   F   F
  0.0000063375799115  0.5000053131010418  0.0000000000000000   F   F   F
  0.4999935582071231  0.0000000000000000  0.0000000000000000   F   F   F
  0.0000000000000000  0.0000000000000000  0.0000000000000000   F   F   F
  0.3333276092575019  0.1666613535656225  0.0535275000000013   F   F   F
  0.8333395725871355  0.1666613535656225  0.0535275000000013   F   F   F
  0.3333339468374206  0.6666666666666643  0.0535275000000013   F   F   F
  0.8333275050445366  0.6666666666666643  0.0535275000000013   F   F   F
  0.5136416088273393  0.5246634770958687  0.1057377110595841   T   T   T
  0.0008111829479038  0.5003658032406929  0.1043744604659008   T   T   T
  0.5139357601651297  0.9882398567535289  0.1056949176767068   T   T   T
  0.9795978909216833  0.9896702651345830  0.1055791532445333   T   T   T
  0.9783348266012766  0.9637115198656829  0.2840123853505433   F   F   T
  0.3123275231500548  0.6317586938215112  0.2841006127477608   T   T   T
  0.9660635516991273  0.9585007672734616  0.2027885597436757   T   T   T
  0.3003680142494489  0.6266907435526562  0.2029534972224470   T   T   T
  0.6451021305277725  0.7975409712776543  0.2971494124461715   T   T   T
  0.1456096797095062  0.7982931574407548  0.2969453259481686   T   T   T
  0.1456105228602620  0.2975120167519884  0.2965409593452196   T   T   T
  0.9679084519838256  0.9561459616066244  0.2434166439759318   T   T   T
  0.3132944379513289  0.6354263107560087  0.2435047838263902   T   T   T
  0.1251994901959184  0.2930251823034292  0.1908356319815528   T   T   T
  0.1304285297108960  0.7893813253269364  0.1901408346974104   T   T   T
  0.6328554249131464  0.7904052099581114  0.1896425005983684   T   T   T
  0.3391507382927562  0.1683692078595657  0.1339511958012817   T   T   T
  0.6314217856272193  0.2228707412685284  0.2431391663539910   T   T   T
  0.6477690659195344  0.3684333351935810  0.2430372221452106   T   T   T
 
  0.00000000E+00  0.00000000E+00  0.00000000E+00
  0.00000000E+00  0.00000000E+00  0.00000000E+00
  0.00000000E+00  0.00000000E+00  0.00000000E+00
  0.00000000E+00  0.00000000E+00  0.00000000E+00
  0.00000000E+00  0.00000000E+00  0.00000000E+00
  0.00000000E+00  0.00000000E+00  0.00000000E+00
  0.00000000E+00  0.00000000E+00  0.00000000E+00
  0.00000000E+00  0.00000000E+00  0.00000000E+00
  0.00000000E+00  0.00000000E+00  0.00000000E+00
  0.00000000E+00  0.00000000E+00  0.00000000E+00
  0.00000000E+00  0.00000000E+00  0.00000000E+00
  0.00000000E+00  0.00000000E+00  0.00000000E+00
  0.00000000E+00  0.00000000E+00  0.00000000E+00
  0.00000000E+00  0.00000000E+00  0.00000000E+00
  0.00000000E+00  0.00000000E+00  0.00000000E+00
  0.00000000E+00  0.00000000E+00  0.00000000E+00
  0.00000000E+00  0.00000000E+00  0.00000000E+00
  0.00000000E+00  0.00000000E+00  0.00000000E+00
  0.00000000E+00  0.00000000E+00  0.00000000E+00
  0.00000000E+00  0.00000000E+00  0.00000000E+00
  0.00000000E+00  0.00000000E+00  0.00000000E+00
  0.00000000E+00  0.00000000E+00  0.00000000E+00
  0.00000000E+00  0.00000000E+00  0.00000000E+00
  0.00000000E+00  0.00000000E+00  0.00000000E+00
  0.00000000E+00  0.00000000E+00  0.00000000E+00
  0.00000000E+00  0.00000000E+00  0.00000000E+00
  0.00000000E+00  0.00000000E+00  0.00000000E+00
