# Supplementary material for: Insights into Reaction Kinetics in Confined Space: Real Time Observation of Water Formation under a Silica Cover
Source: J Am Chem Soc. 2021 Jun 7;143(23):8780–90. doi: 10.1021/jacs.1c03197 (PMC8297729; doi:10.1021/jacs.1c03197)
Supplement: Supplementary file 4 — ja1c03197_si_004.zip [file ja1c03197_si_004.zip › Structures/fixed_1O/POSCAR_1_physisorb_top]

commentline                             
   1.00000000000000     
     5.4332700000000003    0.0000000000000000    0.0000000000000000
    -2.7166399999999999    4.7053500000000001    0.0000000000000000
     0.0000000000000000    0.0000000000000000   40.0000000000000000
   Ru   Si   O    H 
    12     4     9     2
Selective dynamics
Direct
  0.4999998957870346  0.5000053131010418  0.0000000000000000   F   F   F
  0.0000063375799115  0.5000053131010418  0.0000000000000000   F   F   F
  0.4999935582071231  0.0000000000000000  0.0000000000000000   F   F   F
  0.0000000000000000  0.0000000000000000  0.0000000000000000   F   F   F
  0.3333276092575019  0.1666613535656225  0.0535275000000013   F   F   F
  0.8333395725871355  0.1666613535656225  0.0535275000000013   F   F   F
  0.3333339468374206  0.6666666666666643  0.0535275000000013   F   F   F
  0.8333275050445366  0.6666666666666643  0.0535275000000013   F   F   F
  0.5136361814694543  0.5246586960105931  0.1057332768975289   T   T   T
  0.0008055247377590  0.5003608063205618  0.1043741962177449   T   T   T
  0.5139220933193855  0.9882516934712171  0.1056907925385337   T   T   T
  0.9796068779208005  0.9896757127690129  0.1055781436774735   T   T   T
  0.9783348266012766  0.9637115198656829  0.2839690541992362   F   F   T
  0.3118163299385435  0.6314734743424903  0.2840478853261760   T   T   T
  0.9652839014684406  0.9580305608681652  0.2027611917795654   T   T   T
  0.2995725095818506  0.6262452507204062  0.2029170017438374   T   T   T
  0.6448341221946291  0.7974733655091922  0.2971070491005899   T   T   T
  0.1453900494601140  0.7981796010705645  0.2969386599375095   T   T   T
  0.1454916080817355  0.2973784162903245  0.2965215596410045   T   T   T
  0.9697932821865449  0.9573218184901104  0.2433807176340952   T   T   T
  0.3105533525799796  0.6336904997985081  0.2434682387105745   T   T   T
  0.1240097570858466  0.2925709234905643  0.1907335877551158   T   T   T
  0.1297307294178515  0.7890158567021974  0.1900529816891392   T   T   T
  0.6320824479610586  0.7897372479936267  0.1896616909946232   T   T   T
  0.3391906918206013  0.1683995752269507  0.1339391619746373   T   T   T
  0.6370123850578848  0.2251909702627193  0.3394829252001738   T   T   T
  0.6550170529279783  0.3714508304114419  0.3394579798367704   T   T   T
 
  0.00000000E+00  0.00000000E+00  0.00000000E+00
  0.00000000E+00  0.00000000E+00  0.00000000E+00
  0.00000000E+00  0.00000000E+00  0.00000000E+00
  0.00000000E+00  0.00000000E+00  0.00000000E+00
  0.00000000E+00  0.00000000E+00  0.00000000E+00
  0.00000000E+00  0.00000000E+00  0.00000000E+00
  0.00000000E+00  0.00000000E+00  0.00000000E+00
  0.00000000E+00  0.00000000E+00  0.00000000E+00
  0.00000000E+00  0.00000000E+00  0.00000000E+00
  0.00000000E+00  0.00000000E+00  0.00000000E+00
  0.00000000E+00  0.00000000E+00  0.00000000E+00
  0.00000000E+00  0.00000000E+00  0.00000000E+00
  0.00000000E+00  0.00000000E+00  0.00000000E+00
  0.00000000E+00  0.00000000E+00  0.00000000E+00
  0.00000000E+00  0.00000000E+00  0.00000000E+00
  0.00000000E+00  0.00000000E+00  0.00000000E+00
  0.00000000E+00  0.00000000E+00  0.00000000E+00
  0.00000000E+00  0.00000000E+00  0.00000000E+00
  0.00000000E+00  0.00000000E+00  0.00000000E+00
  0.00000000E+00  0.00000000E+00  0.00000000E+00
  0.00000000E+00  0.00000000E+00  0.00000000E+00
  0.00000000E+00  0.00000000E+00  0.00000000E+00
  0.00000000E+00  0.00000000E+00  0.00000000E+00
  0.00000000E+00  0.00000000E+00  0.00000000E+00
  0.00000000E+00  0.00000000E+00  0.00000000E+00
  0.00000000E+00  0.00000000E+00  0.00000000E+00
  0.00000000E+00  0.00000000E+00  0.00000000E+00
