# Supplementary material for: Insights into Reaction Kinetics in Confined Space: Real Time Observation of Water Formation under a Silica Cover
Source: J Am Chem Soc. 2021 Jun 7;143(23):8780–90. doi: 10.1021/jacs.1c03197 (PMC8297729; doi:10.1021/jacs.1c03197)
Supplement: Supplementary file 4 — ja1c03197_si_004.zip [file ja1c03197_si_004.zip › Structures/fixed_1O/POSCAR_2_H2_TS_bottomTS_penetrate]

commentline                             
   1.00000000000000     
     5.4332700000000003    0.0000000000000000    0.0000000000000000
    -2.7166399999999999    4.7053500000000001    0.0000000000000000
     0.0000000000000000    0.0000000000000000   40.0000000000000000
   Ru   Si   O    H
    12     4     9    2
Selective dynamics
Cartesian
 1.3583000000    2.3527000000    0.0000000000   F   F   F
-1.3583000000    2.3527000000    0.0000000000   F   F   F
 2.7166000000    0.0000000000    0.0000000000   F   F   F
 0.0000000000    0.0000000000    0.0000000000   F   F   F
 1.3583000000    0.7842000000    2.1411000000   F   F   F
 4.0750000000    0.7842000000    2.1411000000   F   F   F
 0.0000000000    3.1369000000    2.1411000000   F   F   F
 2.7166000000    3.1369000000    2.1411000000   F   F   F
 1.3521556474    2.4629771632    4.2095423174   T   T   T
-1.3622640531    2.3497205564    4.1566648204   T   T   T
 2.8105907481   -0.0628515026    4.2075763590   T   T   T
-0.1092200169   -0.0638993849    4.2045585404   T   T   T
 2.6975000000    4.5346000000   11.4947239677   F   F   T
 5.4204403566    2.9782389038   11.4985492784   T   T   T
 2.7243210804    4.5591647197    8.2583643949   T   T   T
 5.4514643434    3.0006918740    8.2648682258   T   T   T
 1.3443386742    3.7566415212   12.0180321270   T   T   T
 4.0579786373    3.7545804600   12.0040792529   T   T   T
 5.4152725757    1.4041744371   11.9867921424   T   T   T
 2.7039002440    4.5268253652    9.8763724501   T   T   T
 5.4462999026    3.0112201732    9.8812089654   T   T   T
 5.4391974149    1.4286205485    7.7838505867   T   T   T
 4.0898017633    3.7797922975    7.7587911918   T   T   T
 1.3712839073    3.7758023066    7.7374982243   T   T   T
 1.3391897519    0.7696407726    5.3082325772   T   T   T
 2.5630498434    1.2041106279    7.0539298106   T   T   T 
 3.0528986786    1.7168947470    7.2889806609   T   T   T
