# Supplementary material for: Insights into Reaction Kinetics in Confined Space: Real Time Observation of Water Formation under a Silica Cover
Source: J Am Chem Soc. 2021 Jun 7;143(23):8780–90. doi: 10.1021/jacs.1c03197 (PMC8297729; doi:10.1021/jacs.1c03197)
Supplement: Supplementary file 4 — ja1c03197_si_004.zip [file ja1c03197_si_004.zip › Structures/fixed_1O/POSCAR_2_H2_TS_bottomTS_split_full]

commentline                             
   1.00000000000000     
     5.4332700000000003    0.0000000000000000    0.0000000000000000
    -2.7166399999999999    4.7053500000000001    0.0000000000000000
     0.0000000000000000    0.0000000000000000   40.0000000000000000
   Ru   Si   O    H 
    12     4     9     2
Selective dynamics
Direct
  0.4999998957870346  0.5000053131010418  0.0000000000000000   F   F   F
  0.0000063375799116  0.5000053131010418  0.0000000000000000   F   F   F
  0.4999935582071230  0.0000000000000000  0.0000000000000000   F   F   F
  0.0000000000000000  0.0000000000000000  0.0000000000000000   F   F   F
  0.3333276092575019  0.1666613535656225  0.0535275000000013   F   F   F
  0.8333395725871356  0.1666613535656225  0.0535275000000013   F   F   F
  0.3333339468374206  0.6666666666666644  0.0535275000000013   F   F   F
  0.8333275050445366  0.6666666666666644  0.0535275000000013   F   F   F
  0.5071221466354893  0.5210890539434169  0.1056854042461054   T   T   T
  0.0041390482991844  0.5100891106216443  0.1047558804932546   T   T   T
  0.5058729082795915  0.9867699809412249  0.1063424935306073   T   T   T
  0.9806121055173493  0.9883187854617066  0.1071114467725215   T   T   T
  0.9783348266012767  0.9637115198656829  0.2892912699637487   F   F   T
  0.3133103964217746  0.6312834206901455  0.2892975043325614   T   T   T
  0.9748074567119299  0.9656595496239369  0.2081248058968977   T   T   T
  0.3097351190097821  0.6325906061346586  0.2081043050343177   T   T   T
  0.6456769617084683  0.7973406615909647  0.3024677321599336   T   T   T
  0.1457232917673216  0.7974915881893313  0.3019900097937029   T   T   T
  0.1461379734866578  0.2975759404395878  0.3019939278878220   T   T   T
  0.9726397108748042  0.9627002215268025  0.2487061225214480   T   T   T
  0.3165074934443555  0.6342176660844436  0.2487032775571564   T   T   T
  0.1361109463585305  0.2992194466460478  0.1957016854698324   T   T   T
  0.1447840372673201  0.8014865801044890  0.1957869559851491   T   T   T
  0.6421927811540038  0.7961741096124836  0.1947691335105033   T   T   T
  0.3389057822707263  0.1732075023531768  0.1348378313486674   T   T   T
  0.8557618780094721  0.2080136804205783  0.1321225163686285   T   T   T
  0.9324040339864647  0.6530733469766540  0.1381191959187790   T   T   T
 
  0.00000000E+00  0.00000000E+00  0.00000000E+00
  0.00000000E+00  0.00000000E+00  0.00000000E+00
  0.00000000E+00  0.00000000E+00  0.00000000E+00
  0.00000000E+00  0.00000000E+00  0.00000000E+00
  0.00000000E+00  0.00000000E+00  0.00000000E+00
  0.00000000E+00  0.00000000E+00  0.00000000E+00
  0.00000000E+00  0.00000000E+00  0.00000000E+00
  0.00000000E+00  0.00000000E+00  0.00000000E+00
  0.44109901E-03  0.14462978E-01 -0.12987894E-01
 -0.82719672E-01  0.75723165E-01 -0.15742933E-02
 -0.60318132E-02  0.52299993E-02  0.15976248E-01
 -0.20582231E-01  0.19603146E-01 -0.67501524E-01
  0.00000000E+00  0.00000000E+00  0.18162403E-02
  0.40535189E-02 -0.13364154E-02 -0.11370687E-02
 -0.18652861E-02  0.74975662E-02  0.53742970E-02
  0.53389071E-02  0.22724438E-02 -0.54167081E-03
  0.43020845E-03 -0.94543720E-03  0.34227205E-02
  0.22110942E-02 -0.88541841E-03 -0.42570492E-02
  0.11120125E-02  0.22585934E-03  0.27243829E-02
 -0.10904918E-01  0.38604220E-02  0.11911575E-02
  0.12989879E-01 -0.26925993E-02  0.32004942E-02
 -0.31368460E-02  0.48695646E-02 -0.28965276E-02
  0.79339069E-02  0.20612068E-01  0.25710327E-01
  0.59530741E-02 -0.11572157E-02 -0.87514125E-02
 -0.34986213E-01 -0.15430033E-01 -0.14657284E-01
 -0.18551329E-01  0.37563058E-01 -0.76890024E-01
  0.80678061E+00 -0.33645034E+00  0.45398831E+00
