# Supplementary material for: Insights into Reaction Kinetics in Confined Space: Real Time Observation of Water Formation under a Silica Cover
Source: J Am Chem Soc. 2021 Jun 7;143(23):8780–90. doi: 10.1021/jacs.1c03197 (PMC8297729; doi:10.1021/jacs.1c03197)
Supplement: Supplementary file 4 — ja1c03197_si_004.zip [file ja1c03197_si_004.zip › Structures/fixed_1O/POSCAR_2_H2_TS_bottomTS_split_half]

commentline                             
   1.00000000000000     
     5.4332700000000003    0.0000000000000000    0.0000000000000000
    -2.7166399999999999    4.7053500000000001    0.0000000000000000
     0.0000000000000000    0.0000000000000000   40.0000000000000000
   Ru   Si   O    H 
    12     4     9     2
Selective dynamics
Direct
  0.4999998957870346  0.5000053131010418  0.0000000000000000   F   F   F
  0.0000063375799116  0.5000053131010418  0.0000000000000000   F   F   F
  0.4999935582071230  0.0000000000000000  0.0000000000000000   F   F   F
  0.0000000000000000  0.0000000000000000  0.0000000000000000   F   F   F
  0.3333276092575019  0.1666613535656225  0.0535275000000013   F   F   F
  0.8333395725871356  0.1666613535656225  0.0535275000000013   F   F   F
  0.3333339468374206  0.6666666666666644  0.0535275000000013   F   F   F
  0.8333275050445366  0.6666666666666644  0.0535275000000013   F   F   F
  0.5101570171155863  0.5205720991770822  0.1058042468776820   T   T   T
  0.0034252441930440  0.5076020623236113  0.1046647209243306   T   T   T
  0.5088661409853472  0.9868253203590384  0.1062854567412016   T   T   T
  0.9782474721447560  0.9873713831889069  0.1062539668585701   T   T   T
  0.9783348266012767  0.9637115198656829  0.2940250314638359   F   F   T
  0.3128658679640923  0.6311309963366286  0.2940663253778728   T   T   T
  0.9784811179889707  0.9648082018601077  0.2127843970036278   T   T   T
  0.3130056161175644  0.6320592589331698  0.2128671504690017   T   T   T
  0.6456674439557899  0.7974328511002485  0.3071101629213805   T   T   T
  0.1454854528381949  0.7973585438818040  0.3068142071733256   T   T   T
  0.1455730442197600  0.2974238686029223  0.3067699864652574   T   T   T
  0.9760965160433147  0.9628421112303980  0.2534095465169364   T   T   T
  0.3161736804202308  0.6333442940856914  0.2534584667957895   T   T   T
  0.1426649134836781  0.2985597966547100  0.2002942952622176   T   T   T
  0.1454801772042641  0.7980810018265503  0.2002838117167451   T   T   T
  0.6455294787720683  0.7978475049366225  0.1996245153385430   T   T   T
  0.3321786691065057  0.1637723255559313  0.1348016186594398   T   T   T
  0.8855385192916179  0.2741687460315197  0.1371678632281795   T   T   T
  0.0037990400665551  0.5253148462819986  0.1459961768180086   T   T   T
 
  0.00000000E+00  0.00000000E+00  0.00000000E+00
  0.00000000E+00  0.00000000E+00  0.00000000E+00
  0.00000000E+00  0.00000000E+00  0.00000000E+00
  0.00000000E+00  0.00000000E+00  0.00000000E+00
  0.00000000E+00  0.00000000E+00  0.00000000E+00
  0.00000000E+00  0.00000000E+00  0.00000000E+00
  0.00000000E+00  0.00000000E+00  0.00000000E+00
  0.00000000E+00  0.00000000E+00  0.00000000E+00
  0.34851824E-03  0.65655367E-02 -0.11371563E-01
  0.27116415E-02 -0.64067403E-01 -0.62401551E-01
  0.32848705E-02 -0.11086069E-01 -0.47822216E-01
 -0.94353133E-03 -0.10877165E-01 -0.47633987E-01
  0.00000000E+00  0.00000000E+00  0.39781540E-02
 -0.61673909E-03  0.18775484E-03  0.76186726E-02
  0.33043459E-02 -0.20998711E-02  0.16218341E-02
  0.39307062E-02  0.22568816E-02  0.88625890E-02
  0.11023072E-03  0.14868875E-03 -0.27665753E-02
 -0.65157982E-03  0.49075517E-04 -0.85072913E-03
 -0.26451907E-03 -0.18550398E-03 -0.20899868E-02
  0.53071914E-02 -0.11729957E-03 -0.43168397E-03
 -0.15353300E-02  0.12132749E-02  0.16121397E-02
 -0.16285246E-02  0.13961263E-02 -0.25241639E-02
 -0.11901451E-02 -0.11372392E-01 -0.14383542E-01
  0.10520716E-02  0.20410973E-02  0.31119183E-03
  0.65885059E-03 -0.73960445E-02 -0.10848514E-01
 -0.22872142E-01  0.66322571E+00  0.54623446E+00
  0.21402435E-03 -0.48365093E+00  0.11646712E+00
