# Supplementary material for: Insights into Reaction Kinetics in Confined Space: Real Time Observation of Water Formation under a Silica Cover
Source: J Am Chem Soc. 2021 Jun 7;143(23):8780–90. doi: 10.1021/jacs.1c03197 (PMC8297729; doi:10.1021/jacs.1c03197)
Supplement: Supplementary file 4 — ja1c03197_si_004.zip [file ja1c03197_si_004.zip › Structures/fixed_1O/POSCAR_2_H2_TS_topTS]

commentline                             
   1.00000000000000     
     5.4332700000000003    0.0000000000000000    0.0000000000000000
    -2.7166399999999999    4.7053500000000001    0.0000000000000000
     0.0000000000000000    0.0000000000000000   40.0000000000000000
   Ru   Si   O    H 
    12     4     9     2
Selective dynamics
Direct
  0.4999998957870346  0.5000053131010418  0.0000000000000000   F   F   F
  0.0000063375799116  0.5000053131010418  0.0000000000000000   F   F   F
  0.4999935582071230  0.0000000000000000  0.0000000000000000   F   F   F
  0.0000000000000000  0.0000000000000000  0.0000000000000000   F   F   F
  0.3333276092575019  0.1666613535656225  0.0535275000000013   F   F   F
  0.8333395725871356  0.1666613535656225  0.0535275000000013   F   F   F
  0.3333339468374206  0.6666666666666644  0.0535275000000013   F   F   F
  0.8333275050445366  0.6666666666666644  0.0535275000000013   F   F   F
  0.5139900092680993  0.5249365360200371  0.1057124552566126   T   T   T
  0.0009269832343843  0.5004298552154609  0.1043818399724154   T   T   T
  0.5142958785313360  0.9882968327712932  0.1056652187978427   T   T   T
  0.9800541100712326  0.9899041862502568  0.1055447964876960   T   T   T
  0.9783348266012767  0.9637115198656829  0.2829087694145180   F   F   T
  0.3086499182600274  0.6300673364842423  0.2829917102725626   T   T   T
  0.9618025406655595  0.9563848095586888  0.2017495144429838   T   T   T
  0.2952526996157797  0.6241476687873869  0.2019051721747008   T   T   T
  0.6431711197435253  0.7967264105489319  0.2958033724249710   T   T   T
  0.1439246459404253  0.7976310369716243  0.2960818567452531   T   T   T
  0.1439818713553064  0.2966365118902818  0.2956887042012397   T   T   T
  0.9696573530927333  0.9574176446954752  0.2423613794745947   T   T   T
  0.3055141210184127  0.6311205935564675  0.2424563610797210   T   T   T
  0.1191086328415261  0.2907074672208569  0.1896772545743644   T   T   T
  0.1255557672130748  0.7868488427024003  0.1889900944625574   T   T   T
  0.6281801870621047  0.7875271663068140  0.1888173693177798   T   T   T
  0.3401476089787361  0.1688106189988079  0.1338674314836585   T   T   T
  0.6463840278144202  0.2299745005552659  0.2941806372056677   T   T   T
  0.6419992892004821  0.3646113754914975  0.2941449224485809   T   T   T
 
  0.00000000E+00  0.00000000E+00  0.00000000E+00
  0.00000000E+00  0.00000000E+00  0.00000000E+00
  0.00000000E+00  0.00000000E+00  0.00000000E+00
  0.00000000E+00  0.00000000E+00  0.00000000E+00
  0.00000000E+00  0.00000000E+00  0.00000000E+00
  0.00000000E+00  0.00000000E+00  0.00000000E+00
  0.00000000E+00  0.00000000E+00  0.00000000E+00
  0.00000000E+00  0.00000000E+00  0.00000000E+00
  0.17087194E-04 -0.22112840E-04 -0.13267704E-03
  0.11257446E-03  0.34174389E-04  0.16182578E-03
 -0.15076936E-04  0.30153873E-05 -0.19097453E-03
  0.10553855E-03  0.35179518E-04 -0.26133356E-04
  0.00000000E+00  0.00000000E+00 -0.53704047E-02
  0.32003310E-02  0.22997353E-02 -0.52688867E-02
 -0.71766217E-03 -0.53673893E-03 -0.45783630E-02
 -0.23821559E-03  0.57292358E-04 -0.43954295E-02
  0.18082272E-02  0.46537477E-03 -0.69605189E-02
  0.13599397E-02  0.10081445E-02 -0.11064461E-01
  0.10443291E-02  0.97095470E-03 -0.12188195E-01
 -0.11076523E-02 -0.12604319E-02 -0.56789793E-02
  0.12041446E-02  0.18162683E-02 -0.55593690E-02
 -0.12644524E-02 -0.15981552E-03 -0.37923520E-02
 -0.10192009E-02 -0.10393035E-02 -0.49361889E-02
 -0.81716995E-03  0.61312874E-04 -0.62026516E-02
  0.27540537E-03  0.18293349E-03 -0.22615404E-03
  0.73977501E-03 -0.60126822E-02  0.71098007E+00
  0.30324745E-02 -0.12624421E-02  0.70275610E+00
