# Supplementary material for: Insights into Reaction Kinetics in Confined Space: Real Time Observation of Water Formation under a Silica Cover
Source: J Am Chem Soc. 2021 Jun 7;143(23):8780–90. doi: 10.1021/jacs.1c03197 (PMC8297729; doi:10.1021/jacs.1c03197)
Supplement: Supplementary file 4 — ja1c03197_si_004.zip [file ja1c03197_si_004.zip › Structures/fixed_1O/POSCAR_3_2H_fullsplit]

commentline                             
   1.00000000000000     
     5.4332700000000003    0.0000000000000000    0.0000000000000000
    -2.7166399999999999    4.7053500000000001    0.0000000000000000
     0.0000000000000000    0.0000000000000000   40.0000000000000000
   Ru   Si   O    H 
    12     4     9     2
Selective dynamics
Direct
  0.4999998957870346  0.5000053131010418  0.0000000000000000   F   F   F
  0.0000063375799115  0.5000053131010418  0.0000000000000000   F   F   F
  0.4999935582071231  0.0000000000000000  0.0000000000000000   F   F   F
  0.0000000000000000  0.0000000000000000  0.0000000000000000   F   F   F
  0.3333276092575019  0.1666613535656225  0.0535275000000013   F   F   F
  0.8333395725871355  0.1666613535656225  0.0535275000000013   F   F   F
  0.3333339468374206  0.6666666666666643  0.0535275000000013   F   F   F
  0.8333275050445366  0.6666666666666643  0.0535275000000013   F   F   F
  0.5045026178416058  0.5164750323765219  0.1060758540681618   T   T   T
  0.0061738210574758  0.5027174668704163  0.1049058509800886   T   T   T
  0.5049980958688487  0.9872889443834070  0.1060596637289290   T   T   T
  0.9859332369267734  0.9927442485065547  0.1071390543909522   T   T   T
  0.9783348266012766  0.9637115198656829  0.2875555042955652   F   F   T
  0.3124328612774688  0.6315120875814066  0.2875857479350820   T   T   T
  0.9709203693052739  0.9615398638136444  0.2063671951011928   T   T   T
  0.3050091558149692  0.6292828567237641  0.2064317999609617   T   T   T
  0.6452275220725470  0.7975249369024395  0.3006084341858541   T   T   T
  0.1454720841887932  0.7978709018251267  0.3004505803269706   T   T   T
  0.1457902749014289  0.2975286509415563  0.3001913071526958   T   T   T
  0.9723629236613225  0.9599201927403944  0.2469661703609698   T   T   T
  0.3124750575640156  0.6337586115202384  0.2470049256510801   T   T   T
  0.1322033006484436  0.2956469448885803  0.1941511644236504   T   T   T
  0.1370735163912477  0.7943122093396268  0.1937180293787352   T   T   T
  0.6377479439357056  0.7936529457107230  0.1932448371071478   T   T   T
  0.3393210951711342  0.1685171025896323  0.1353922857001788   T   T   T
  0.8509754620903273  0.1899886442046592  0.1323983364740470   T   T   T
  0.8501853352425978  0.6600818086792176  0.1322718490205515   T   T   T
 
  0.00000000E+00  0.00000000E+00  0.00000000E+00
  0.00000000E+00  0.00000000E+00  0.00000000E+00
  0.00000000E+00  0.00000000E+00  0.00000000E+00
  0.00000000E+00  0.00000000E+00  0.00000000E+00
  0.00000000E+00  0.00000000E+00  0.00000000E+00
  0.00000000E+00  0.00000000E+00  0.00000000E+00
  0.00000000E+00  0.00000000E+00  0.00000000E+00
  0.00000000E+00  0.00000000E+00  0.00000000E+00
  0.00000000E+00  0.00000000E+00  0.00000000E+00
  0.00000000E+00  0.00000000E+00  0.00000000E+00
  0.00000000E+00  0.00000000E+00  0.00000000E+00
  0.00000000E+00  0.00000000E+00  0.00000000E+00
  0.00000000E+00  0.00000000E+00  0.00000000E+00
  0.00000000E+00  0.00000000E+00  0.00000000E+00
  0.00000000E+00  0.00000000E+00  0.00000000E+00
  0.00000000E+00  0.00000000E+00  0.00000000E+00
  0.00000000E+00  0.00000000E+00  0.00000000E+00
  0.00000000E+00  0.00000000E+00  0.00000000E+00
  0.00000000E+00  0.00000000E+00  0.00000000E+00
  0.00000000E+00  0.00000000E+00  0.00000000E+00
  0.00000000E+00  0.00000000E+00  0.00000000E+00
  0.00000000E+00  0.00000000E+00  0.00000000E+00
  0.00000000E+00  0.00000000E+00  0.00000000E+00
  0.00000000E+00  0.00000000E+00  0.00000000E+00
  0.00000000E+00  0.00000000E+00  0.00000000E+00
  0.00000000E+00  0.00000000E+00  0.00000000E+00
  0.00000000E+00  0.00000000E+00  0.00000000E+00
