# Supplementary material for: Insights into Reaction Kinetics in Confined Space: Real Time Observation of Water Formation under a Silica Cover
Source: J Am Chem Soc. 2021 Jun 7;143(23):8780–90. doi: 10.1021/jacs.1c03197 (PMC8297729; doi:10.1021/jacs.1c03197)
Supplement: Supplementary file 4 — ja1c03197_si_004.zip [file ja1c03197_si_004.zip › Structures/fixed_1O/POSCAR_3_2H_halfsplit]

commentline                             
   1.00000000000000     
     5.4332700000000003    0.0000000000000000    0.0000000000000000
    -2.7166399999999999    4.7053500000000001    0.0000000000000000
     0.0000000000000000    0.0000000000000000   40.0000000000000000
   Ru   Si   O    H 
    12     4     9     2
Selective dynamics
Direct
  0.4999998957870346  0.5000053131010418  0.0000000000000000   F   F   F
  0.0000063375799115  0.5000053131010418  0.0000000000000000   F   F   F
  0.4999935582071231  0.0000000000000000  0.0000000000000000   F   F   F
  0.0000000000000000  0.0000000000000000  0.0000000000000000   F   F   F
  0.3333276092575019  0.1666613535656225  0.0535275000000013   F   F   F
  0.8333395725871355  0.1666613535656225  0.0535275000000013   F   F   F
  0.3333339468374206  0.6666666666666643  0.0535275000000013   F   F   F
  0.8333275050445366  0.6666666666666643  0.0535275000000013   F   F   F
  0.5109468920976807  0.5220806697089148  0.1058108573258707   T   T   T
  0.0064341367052273  0.5143864748825070  0.1047030787031641   T   T   T
  0.5069028473954127  0.9878434088730353  0.1064520118704065   T   T   T
  0.9815519890978881  0.9887874784701914  0.1064027676577433   T   T   T
  0.9783348266012766  0.9637115198656829  0.2917029818285984   F   F   T
  0.3138449296848683  0.6311410371626730  0.2917135843808173   T   T   T
  0.9775393598420248  0.9662717174946734  0.2105151898977298   T   T   T
  0.3130688721081585  0.6328923275401283  0.2105371852029589   T   T   T
  0.6460957923266715  0.7972471947663463  0.3049625115669684   T   T   T
  0.1460030151922565  0.7974293066569357  0.3042792177296121   T   T   T
  0.1461966357740514  0.2974910064445083  0.3044397964574163   T   T   T
  0.9731092114550639  0.9634674700892247  0.2511151745537170   T   T   T
  0.3188726735233554  0.6336425783031370  0.2511242751715860   T   T   T
  0.1400850967204366  0.2996647563483646  0.1980046075991128   T   T   T
  0.1481508885442240  0.8024476510233153  0.1983898007427516   T   T   T
  0.6452156088010411  0.7969239312603863  0.1970617948388980   T   T   T
  0.3355643079899656  0.1696195857320905  0.1349201424838682   T   T   T
  0.8543931035275855  0.2075174127276251  0.1309569533148615   T   T   T
  0.0362998901668528  0.6017581264452944  0.1439600606178997   T   T   T
 
  0.00000000E+00  0.00000000E+00  0.00000000E+00
  0.00000000E+00  0.00000000E+00  0.00000000E+00
  0.00000000E+00  0.00000000E+00  0.00000000E+00
  0.00000000E+00  0.00000000E+00  0.00000000E+00
  0.00000000E+00  0.00000000E+00  0.00000000E+00
  0.00000000E+00  0.00000000E+00  0.00000000E+00
  0.00000000E+00  0.00000000E+00  0.00000000E+00
  0.00000000E+00  0.00000000E+00  0.00000000E+00
  0.00000000E+00  0.00000000E+00  0.00000000E+00
  0.00000000E+00  0.00000000E+00  0.00000000E+00
  0.00000000E+00  0.00000000E+00  0.00000000E+00
  0.00000000E+00  0.00000000E+00  0.00000000E+00
  0.00000000E+00  0.00000000E+00  0.00000000E+00
  0.00000000E+00  0.00000000E+00  0.00000000E+00
  0.00000000E+00  0.00000000E+00  0.00000000E+00
  0.00000000E+00  0.00000000E+00  0.00000000E+00
  0.00000000E+00  0.00000000E+00  0.00000000E+00
  0.00000000E+00  0.00000000E+00  0.00000000E+00
  0.00000000E+00  0.00000000E+00  0.00000000E+00
  0.00000000E+00  0.00000000E+00  0.00000000E+00
  0.00000000E+00  0.00000000E+00  0.00000000E+00
  0.00000000E+00  0.00000000E+00  0.00000000E+00
  0.00000000E+00  0.00000000E+00  0.00000000E+00
  0.00000000E+00  0.00000000E+00  0.00000000E+00
  0.00000000E+00  0.00000000E+00  0.00000000E+00
  0.00000000E+00  0.00000000E+00  0.00000000E+00
  0.00000000E+00  0.00000000E+00  0.00000000E+00
