# Supplementary material for: Insights into Reaction Kinetics in Confined Space: Real Time Observation of Water Formation under a Silica Cover
Source: J Am Chem Soc. 2021 Jun 7;143(23):8780–90. doi: 10.1021/jacs.1c03197 (PMC8297729; doi:10.1021/jacs.1c03197)
Supplement: Supplementary file 4 — ja1c03197_si_004.zip [file ja1c03197_si_004.zip › Structures/fixed_1O/POSCAR_3_2H_penetrated]

commentline                             
   1.00000000000000     
     5.4332700000000003    0.0000000000000000    0.0000000000000000
    -2.7166399999999999    4.7053500000000001    0.0000000000000000
     0.0000000000000000    0.0000000000000000   40.0000000000000000
   Ru   Si   O    H 
    12     4     9     2
Selective dynamics
Direct
  0.4999998957870346  0.5000053131010418  0.0000000000000000   F   F   F
  0.0000063375799115  0.5000053131010418  0.0000000000000000   F   F   F
  0.4999935582071231  0.0000000000000000  0.0000000000000000   F   F   F
  0.0000000000000000  0.0000000000000000  0.0000000000000000   F   F   F
  0.3333276092575019  0.1666613535656225  0.0535275000000013   F   F   F
  0.8333395725871355  0.1666613535656225  0.0535275000000013   F   F   F
  0.3333339468374206  0.6666666666666643  0.0535275000000013   F   F   F
  0.8333275050445366  0.6666666666666643  0.0535275000000013   F   F   F
  0.5100119516736740  0.5219886160385219  0.1057141376070589   T   T   T
  0.0007347191847854  0.5003518702687465  0.1048275545803538   T   T   T
  0.5099338418046421  0.9871616854373896  0.1057176900303098   T   T   T
  0.9786657824549536  0.9889077115886596  0.1058148287436029   T   T   T
  0.9783348266012766  0.9637115198656829  0.2931861224908442   F   F   T
  0.3133877896610841  0.6315374881212588  0.2932581504195388   T   T   T
  0.9801577553584184  0.9669188162578000  0.2119558085918998   T   T   T
  0.3155155730941276  0.6344775722991227  0.2120975055002587   T   T   T
  0.6460315274478916  0.7976006387179126  0.3063501739340476   T   T   T
  0.1456062954875185  0.7974504579653209  0.3059489724282966   T   T   T
  0.1458387825924639  0.2976829502432825  0.3058738900204821   T   T   T
  0.9765195199055980  0.9635442117781855  0.2525726798063264   T   T   T
  0.3184821508551104  0.6354174133652225  0.2526615459430252   T   T   T
  0.1429770900506313  0.3008961027447652  0.1995850823626492   T   T   T
  0.1483147740130382  0.8010551921194270  0.1995258917149407   T   T   T
  0.6474775088122592  0.7986407751524028  0.1987853359445781   T   T   T
  0.3344102005810595  0.1664069815892314  0.1346969184644427   T   T   T
  0.9499250814635330  0.3888003776115684  0.1470296882073392   T   T   T
  0.9584953423150413  0.5554314851393580  0.1474816180392553   T   T   T
 
  0.00000000E+00  0.00000000E+00  0.00000000E+00
  0.00000000E+00  0.00000000E+00  0.00000000E+00
  0.00000000E+00  0.00000000E+00  0.00000000E+00
  0.00000000E+00  0.00000000E+00  0.00000000E+00
  0.00000000E+00  0.00000000E+00  0.00000000E+00
  0.00000000E+00  0.00000000E+00  0.00000000E+00
  0.00000000E+00  0.00000000E+00  0.00000000E+00
  0.00000000E+00  0.00000000E+00  0.00000000E+00
  0.00000000E+00  0.00000000E+00  0.00000000E+00
  0.00000000E+00  0.00000000E+00  0.00000000E+00
  0.00000000E+00  0.00000000E+00  0.00000000E+00
  0.00000000E+00  0.00000000E+00  0.00000000E+00
  0.00000000E+00  0.00000000E+00  0.00000000E+00
  0.00000000E+00  0.00000000E+00  0.00000000E+00
  0.00000000E+00  0.00000000E+00  0.00000000E+00
  0.00000000E+00  0.00000000E+00  0.00000000E+00
  0.00000000E+00  0.00000000E+00  0.00000000E+00
  0.00000000E+00  0.00000000E+00  0.00000000E+00
  0.00000000E+00  0.00000000E+00  0.00000000E+00
  0.00000000E+00  0.00000000E+00  0.00000000E+00
  0.00000000E+00  0.00000000E+00  0.00000000E+00
  0.00000000E+00  0.00000000E+00  0.00000000E+00
  0.00000000E+00  0.00000000E+00  0.00000000E+00
  0.00000000E+00  0.00000000E+00  0.00000000E+00
  0.00000000E+00  0.00000000E+00  0.00000000E+00
  0.00000000E+00  0.00000000E+00  0.00000000E+00
  0.00000000E+00  0.00000000E+00  0.00000000E+00
