# Supplementary material for: Insights into Reaction Kinetics in Confined Space: Real Time Observation of Water Formation under a Silica Cover
Source: J Am Chem Soc. 2021 Jun 7;143(23):8780–90. doi: 10.1021/jacs.1c03197 (PMC8297729; doi:10.1021/jacs.1c03197)
Supplement: Supplementary file 4 — ja1c03197_si_004.zip [file ja1c03197_si_004.zip › Structures/fixed_1O/POSCAR_4_2H_TS]

commentline                             
   1.00000000000000     
     5.4332700000000003    0.0000000000000000    0.0000000000000000
    -2.7166399999999999    4.7053500000000001    0.0000000000000000
     0.0000000000000000    0.0000000000000000   40.0000000000000000
   Ru   Si   O    H 
    12     4     9     2
Selective dynamics
Direct
  0.4999998957870346  0.5000053131010418  0.0000000000000000   F   F   F
  0.0000063375799116  0.5000053131010418  0.0000000000000000   F   F   F
  0.4999935582071230  0.0000000000000000  0.0000000000000000   F   F   F
  0.0000000000000000  0.0000000000000000  0.0000000000000000   F   F   F
  0.3333276092575019  0.1666613535656225  0.0535275000000013   F   F   F
  0.8333395725871356  0.1666613535656225  0.0535275000000013   F   F   F
  0.3333339468374206  0.6666666666666644  0.0535275000000013   F   F   F
  0.8333275050445366  0.6666666666666644  0.0535275000000013   F   F   F
  0.5090550760057139  0.5161194869731568  0.1056012949014726   T   T   T
  0.0088181633392297  0.5168263040303734  0.1050700536222371   T   T   T
  0.5062271068804119  0.9870935854009086  0.1065370231634669   T   T   T
  0.9852044144887608  0.9883275052678849  0.1065269561953784   T   T   T
  0.9783348266012767  0.9637115198656829  0.2914660983902821   F   F   T
  0.3117623479631937  0.6308663839959299  0.2915213389089428   T   T   T
  0.9730266450611282  0.9624153663962970  0.2102396398237546   T   T   T
  0.3064779216740208  0.6302442204877248  0.2103661612042967   T   T   T
  0.6449674733803868  0.7972361990388301  0.3043851643633937   T   T   T
  0.1450435468223832  0.7974632939471084  0.3043745066339441   T   T   T
  0.1453683254140710  0.2972471302224655  0.3042426724703649   T   T   T
  0.9753491825658573  0.9626247612124722  0.2508605649541404   T   T   T
  0.3108097483592761  0.6319606972007976  0.2509363180500726   T   T   T
  0.1390647745854124  0.2966485842289358  0.1977664396471285   T   T   T
  0.1356136151165037  0.7918090051475400  0.1975878634379693   T   T   T
  0.6395833849069571  0.7976058015838394  0.1974311883555354   T   T   T
  0.3272405477404798  0.1466854545897511  0.1381307230034665   T   T   T
  0.8471406967195285  0.1892274292495951  0.1308097420700730   T   T   T
  0.4674984777714418  0.4204716395778876  0.1472135304693659   T   T   T
 
  0.00000000E+00  0.00000000E+00  0.00000000E+00
  0.00000000E+00  0.00000000E+00  0.00000000E+00
  0.00000000E+00  0.00000000E+00  0.00000000E+00
  0.00000000E+00  0.00000000E+00  0.00000000E+00
  0.00000000E+00  0.00000000E+00  0.00000000E+00
  0.00000000E+00  0.00000000E+00  0.00000000E+00
  0.00000000E+00  0.00000000E+00  0.00000000E+00
  0.00000000E+00  0.00000000E+00  0.00000000E+00
  0.13767058E-01 -0.14478086E+00  0.21134990E+00
  0.51592772E-02 -0.16849701E-01  0.22283458E-01
  0.63260171E-01 -0.45735783E-01 -0.53599885E-02
 -0.69682255E-01 -0.50389464E-01 -0.10023433E-01
  0.00000000E+00  0.00000000E+00  0.96257215E-03
 -0.19441579E-03 -0.27160987E-03 -0.80251120E-03
  0.19671202E-02  0.13015793E-02  0.33293658E-02
  0.67251491E-02 -0.45228584E-02 -0.30164801E-02
 -0.23991833E-03 -0.97301277E-04 -0.12112641E-03
  0.24375533E-03 -0.21418830E-03  0.56950152E-03
 -0.94305970E-04  0.37604939E-04  0.52590983E-03
  0.34874637E-02 -0.16246079E-03 -0.80265178E-03
 -0.57758203E-03 -0.20012267E-02 -0.40114786E-02
  0.11347589E-02 -0.42589151E-02 -0.73465234E-02
  0.17349219E-02 -0.31996019E-02 -0.28936465E-02
 -0.25959474E-02  0.14652548E-01  0.10637658E-01
 -0.35457341E-01 -0.45869982E+00 -0.29267077E+00
 -0.22614858E-02  0.65973445E-02  0.10793526E-01
  0.18342281E-01  0.78719634E+00 -0.41233705E-01
