# Supplementary material for: Insights into Reaction Kinetics in Confined Space: Real Time Observation of Water Formation under a Silica Cover
Source: J Am Chem Soc. 2021 Jun 7;143(23):8780–90. doi: 10.1021/jacs.1c03197 (PMC8297729; doi:10.1021/jacs.1c03197)
Supplement: Supplementary file 4 — ja1c03197_si_004.zip [file ja1c03197_si_004.zip › Structures/fixed_1O/POSCAR_5_OH]

commentline                             
   1.00000000000000     
     5.4332700000000003    0.0000000000000000    0.0000000000000000
    -2.7166399999999999    4.7053500000000001    0.0000000000000000
     0.0000000000000000    0.0000000000000000   40.0000000000000000
   Ru   Si   O    H 
    12     4     9     2
Selective dynamics
Direct
  0.4999998957870346  0.5000053131010418  0.0000000000000000   F   F   F
  0.0000063375799115  0.5000053131010418  0.0000000000000000   F   F   F
  0.4999935582071231  0.0000000000000000  0.0000000000000000   F   F   F
  0.0000000000000000  0.0000000000000000  0.0000000000000000   F   F   F
  0.3333276092575019  0.1666613535656225  0.0535275000000013   F   F   F
  0.8333395725871355  0.1666613535656225  0.0535275000000013   F   F   F
  0.3333339468374206  0.6666666666666643  0.0535275000000013   F   F   F
  0.8333275050445366  0.6666666666666643  0.0535275000000013   F   F   F
  0.5036803493534747  0.4933503873328706  0.1048313940223039   T   T   T
  0.0085952798574602  0.5131878538694716  0.1048374698555182   T   T   T
  0.4923239017048623  0.0117241870216632  0.1063088947652088   T   T   T
  0.0045609679116429  0.9863173581859819  0.1045600282355220   T   T   T
  0.9783348266012766  0.9637115198656829  0.2922924224098377   F   F   T
  0.3090552699336873  0.6286229033924884  0.2921401324297903   T   T   T
  0.9621402016048083  0.9542876202640773  0.2111855947888379   T   T   T
  0.2970201586338226  0.6233977162873936  0.2108842463817469   T   T   T
  0.6430408499436482  0.7958695109337564  0.3046908668383814   T   T   T
  0.1443623265489466  0.7969209021664180  0.3051369254986832   T   T   T
  0.1443230109179055  0.2960591877077290  0.3052965623318026   T   T   T
  0.9738072200711766  0.9622432293785715  0.2516888535990124   T   T   T
  0.2980311307500234  0.6218414172176169  0.2515262713478099   T   T   T
  0.1334671332409163  0.2884135919148900  0.1979725895836468   T   T   T
  0.1275907137146793  0.7871278377316590  0.1981541718174525   T   T   T
  0.6303379115866249  0.7925421852876721  0.1985973926848189   T   T   T
  0.5284493286775749  0.2869631297225085  0.1490420557549146   T   T   T
  0.8601219341599351  0.1569107811069116  0.1286536897466245   T   T   T
  0.3542774358320105  0.2251523791743694  0.1619946831820558   T   T   T
 
  0.00000000E+00  0.00000000E+00  0.00000000E+00
  0.00000000E+00  0.00000000E+00  0.00000000E+00
  0.00000000E+00  0.00000000E+00  0.00000000E+00
  0.00000000E+00  0.00000000E+00  0.00000000E+00
  0.00000000E+00  0.00000000E+00  0.00000000E+00
  0.00000000E+00  0.00000000E+00  0.00000000E+00
  0.00000000E+00  0.00000000E+00  0.00000000E+00
  0.00000000E+00  0.00000000E+00  0.00000000E+00
  0.00000000E+00  0.00000000E+00  0.00000000E+00
  0.00000000E+00  0.00000000E+00  0.00000000E+00
  0.00000000E+00  0.00000000E+00  0.00000000E+00
  0.00000000E+00  0.00000000E+00  0.00000000E+00
  0.00000000E+00  0.00000000E+00  0.00000000E+00
  0.00000000E+00  0.00000000E+00  0.00000000E+00
  0.00000000E+00  0.00000000E+00  0.00000000E+00
  0.00000000E+00  0.00000000E+00  0.00000000E+00
  0.00000000E+00  0.00000000E+00  0.00000000E+00
  0.00000000E+00  0.00000000E+00  0.00000000E+00
  0.00000000E+00  0.00000000E+00  0.00000000E+00
  0.00000000E+00  0.00000000E+00  0.00000000E+00
  0.00000000E+00  0.00000000E+00  0.00000000E+00
  0.00000000E+00  0.00000000E+00  0.00000000E+00
  0.00000000E+00  0.00000000E+00  0.00000000E+00
  0.00000000E+00  0.00000000E+00  0.00000000E+00
  0.00000000E+00  0.00000000E+00  0.00000000E+00
  0.00000000E+00  0.00000000E+00  0.00000000E+00
  0.00000000E+00  0.00000000E+00  0.00000000E+00
