# Supplementary material for: Insights into Reaction Kinetics in Confined Space: Real Time Observation of Water Formation under a Silica Cover
Source: J Am Chem Soc. 2021 Jun 7;143(23):8780–90. doi: 10.1021/jacs.1c03197 (PMC8297729; doi:10.1021/jacs.1c03197)
Supplement: Supplementary file 4 — ja1c03197_si_004.zip [file ja1c03197_si_004.zip › Structures/fixed_1O/POSCAR_6_OH_TS]

commentline                             
   1.00000000000000     
     5.4332700000000003    0.0000000000000000    0.0000000000000000
    -2.7166399999999999    4.7053500000000001    0.0000000000000000
     0.0000000000000000    0.0000000000000000   40.0000000000000000
   Ru   Si   O    H 
    12     4     9     2
Selective dynamics
Direct
  0.4999998957870346  0.5000053131010418  0.0000000000000000   F   F   F
  0.0000063375799116  0.5000053131010418  0.0000000000000000   F   F   F
  0.4999935582071230  0.0000000000000000  0.0000000000000000   F   F   F
  0.0000000000000000  0.0000000000000000  0.0000000000000000   F   F   F
  0.3333276092575019  0.1666613535656225  0.0535275000000013   F   F   F
  0.8333395725871356  0.1666613535656225  0.0535275000000013   F   F   F
  0.3333339468374206  0.6666666666666644  0.0535275000000013   F   F   F
  0.8333275050445366  0.6666666666666644  0.0535275000000013   F   F   F
  0.5025453468342581  0.4994126352654476  0.1049679292354702   T   T   T
  0.0034073888455499  0.5038188210249652  0.1045483160082956   T   T   T
  0.4969840216320717  0.9928226521948330  0.1049658089226960   T   T   T
  0.9974688754099228  0.9939215887042211  0.1050097303532042   T   T   T
  0.9783348266012767  0.9637115198656829  0.3079024346739091   F   F   T
  0.3111492029908124  0.6327457853069206  0.3077871719417099   T   T   T
  0.9704291831214791  0.9635732320701222  0.2267685014713058   T   T   T
  0.3036605823217552  0.6320200563090035  0.2265549894524210   T   T   T
  0.6444323912478511  0.7980500927583647  0.3206556519116888   T   T   T
  0.1447390607083371  0.7982836006148506  0.3211812482512140   T   T   T
  0.1452648194198755  0.2983317732832354  0.3202491580614959   T   T   T
  0.9756734575609307  0.9577820662406893  0.2673150242874711   T   T   T
  0.3084498673062135  0.6381540388722275  0.2671953255222377   T   T   T
  0.1270094810452392  0.2973449088296881  0.2147776780505102   T   T   T
  0.1382161255183631  0.7993543949034745  0.2131422981562903   T   T   T
  0.6374081749526077  0.7959719665829706  0.2139308570025968   T   T   T
  0.4602785934631419  0.3921525087800688  0.1559675068524469   T   T   T
  0.6397071471606790  0.4145855982126193  0.1646058813649247   T   T   T
  0.3175350146170750  0.1230896178564926  0.1374516912395502   T   T   T
 
  0.00000000E+00  0.00000000E+00  0.00000000E+00
  0.00000000E+00  0.00000000E+00  0.00000000E+00
  0.00000000E+00  0.00000000E+00  0.00000000E+00
  0.00000000E+00  0.00000000E+00  0.00000000E+00
  0.00000000E+00  0.00000000E+00  0.00000000E+00
  0.00000000E+00  0.00000000E+00  0.00000000E+00
  0.00000000E+00  0.00000000E+00  0.00000000E+00
  0.00000000E+00  0.00000000E+00  0.00000000E+00
 -0.34701621E-01  0.16301589E-01 -0.10079178E+00
 -0.23257173E-02  0.80721212E-02 -0.35857690E-02
  0.10922149E-01 -0.25268534E-01 -0.40866464E-01
 -0.26058412E-01 -0.18255947E-01 -0.40383022E-01
  0.00000000E+00  0.00000000E+00 -0.12838231E-03
  0.34367600E-03  0.53319322E-03  0.80851900E-03
 -0.25403514E-02 -0.13656676E-02 -0.11383862E-02
 -0.50999783E-02 -0.10987075E-02  0.21428522E-02
  0.21488878E-03  0.10691514E-03  0.30117286E-03
 -0.82620964E-04  0.14875893E-03 -0.87144917E-03
  0.12559311E-03  0.10121614E-03 -0.15584988E-02
 -0.40250503E-02 -0.26634284E-02  0.92208520E-03
  0.16600042E-02  0.33713728E-02  0.21376493E-02
 -0.71966356E-02 -0.69874372E-03  0.63796390E-02
 -0.45657511E-03  0.31453990E-02  0.18815369E-03
  0.32545395E-02 -0.16182755E-01 -0.15802059E-01
 -0.26340840E-01 -0.48882249E+00  0.28776634E-02
 -0.37866449E-01 -0.10065952E+00 -0.35270960E-01
  0.12564254E+00  0.66654205E+00  0.51959456E+00
