# Supplementary material for: Insights into Reaction Kinetics in Confined Space: Real Time Observation of Water Formation under a Silica Cover
Source: J Am Chem Soc. 2021 Jun 7;143(23):8780–90. doi: 10.1021/jacs.1c03197 (PMC8297729; doi:10.1021/jacs.1c03197)
Supplement: Supplementary file 4 — ja1c03197_si_004.zip [file ja1c03197_si_004.zip › Structures/fixed_1O/POSCAR_7_H2O_bottom]

commentline                             
   1.00000000000000     
     5.4332700000000003    0.0000000000000000    0.0000000000000000
    -2.7166399999999999    4.7053500000000001    0.0000000000000000
     0.0000000000000000    0.0000000000000000   40.0000000000000000
   Ru   Si   O    H 
    12     4     9     2
Selective dynamics
Direct
  0.4999998957870346  0.5000053131010418  0.0000000000000000   F   F   F
  0.0000063375799115  0.5000053131010418  0.0000000000000000   F   F   F
  0.4999935582071231  0.0000000000000000  0.0000000000000000   F   F   F
  0.0000000000000000  0.0000000000000000  0.0000000000000000   F   F   F
  0.3333276092575019  0.1666613535656225  0.0535275000000013   F   F   F
  0.8333395725871355  0.1666613535656225  0.0535275000000013   F   F   F
  0.3333339468374206  0.6666666666666643  0.0535275000000013   F   F   F
  0.8333275050445366  0.6666666666666643  0.0535275000000013   F   F   F
  0.4986801201401154  0.5058503786895205  0.1043720254391454   T   T   T
  0.0074489434146814  0.5057274831721579  0.1042806355165633   T   T   T
  0.5029335532717949  0.0062943647216113  0.1054642938570049   T   T   T
  0.9992074173939951  0.9995958894835717  0.1047654623080155   T   T   T
  0.9783348266012766  0.9637115198656829  0.2975209681081002   F   F   T
  0.3085041819190091  0.6256203225447305  0.2974296454170104   T   T   T
  0.9606402752929640  0.9343427890829863  0.2164607391944629   T   T   T
  0.2940391348664569  0.6002660608774431  0.2162518563984373   T   T   T
  0.6428426114162857  0.7954175397713761  0.3098268633671810   T   T   T
  0.1447716089874949  0.7956385826330240  0.3100636072808748   T   T   T
  0.1433159894411451  0.2940049725244420  0.3109661111150894   T   T   T
  0.9753462586070868  0.9582197485876551  0.2569086468957736   T   T   T
  0.2965348232735295  0.6073909909392827  0.2568598209498386   T   T   T
  0.1304312065202888  0.2667531490280106  0.2026467828868493   T   T   T
  0.1159205528663552  0.7561163081090829  0.2039133753053453   T   T   T
  0.6277792816599662  0.7591067080095993  0.2042163990358638   T   T   T
  0.5518800123289035  0.1376912980558892  0.1620473152614611   T   T   T
  0.7351487213915292  0.3176305635283804  0.1610469683320656   T   T   T
  0.4083824810177992  0.1981639425677227  0.1631410358026560   T   T   T
 
  0.00000000E+00  0.00000000E+00  0.00000000E+00
  0.00000000E+00  0.00000000E+00  0.00000000E+00
  0.00000000E+00  0.00000000E+00  0.00000000E+00
  0.00000000E+00  0.00000000E+00  0.00000000E+00
  0.00000000E+00  0.00000000E+00  0.00000000E+00
  0.00000000E+00  0.00000000E+00  0.00000000E+00
  0.00000000E+00  0.00000000E+00  0.00000000E+00
  0.00000000E+00  0.00000000E+00  0.00000000E+00
  0.00000000E+00  0.00000000E+00  0.00000000E+00
  0.00000000E+00  0.00000000E+00  0.00000000E+00
  0.00000000E+00  0.00000000E+00  0.00000000E+00
  0.00000000E+00  0.00000000E+00  0.00000000E+00
  0.00000000E+00  0.00000000E+00  0.00000000E+00
  0.00000000E+00  0.00000000E+00  0.00000000E+00
  0.00000000E+00  0.00000000E+00  0.00000000E+00
  0.00000000E+00  0.00000000E+00  0.00000000E+00
  0.00000000E+00  0.00000000E+00  0.00000000E+00
  0.00000000E+00  0.00000000E+00  0.00000000E+00
  0.00000000E+00  0.00000000E+00  0.00000000E+00
  0.00000000E+00  0.00000000E+00  0.00000000E+00
  0.00000000E+00  0.00000000E+00  0.00000000E+00
  0.00000000E+00  0.00000000E+00  0.00000000E+00
  0.00000000E+00  0.00000000E+00  0.00000000E+00
  0.00000000E+00  0.00000000E+00  0.00000000E+00
  0.00000000E+00  0.00000000E+00  0.00000000E+00
  0.00000000E+00  0.00000000E+00  0.00000000E+00
  0.00000000E+00  0.00000000E+00  0.00000000E+00
