# Supplementary material for: Insights into Reaction Kinetics in Confined Space: Real Time Observation of Water Formation under a Silica Cover
Source: J Am Chem Soc. 2021 Jun 7;143(23):8780–90. doi: 10.1021/jacs.1c03197 (PMC8297729; doi:10.1021/jacs.1c03197)
Supplement: Supplementary file 4 — ja1c03197_si_004.zip [file ja1c03197_si_004.zip › Structures/fixed_1O/POSCAR_7_H2O_intercal]

commentline                             
   1.00000000000000     
     5.4332700000000003    0.0000000000000000    0.0000000000000000
    -2.7166399999999999    4.7053500000000001    0.0000000000000000
     0.0000000000000000    0.0000000000000000   40.0000000000000000
   Ru   Si   O    H 
    12     4     9     2
Selective dynamics
Direct
  0.4999998957870346  0.5000053131010418  0.0000000000000000   F   F   F
  0.0000063375799115  0.5000053131010418  0.0000000000000000   F   F   F
  0.4999935582071231  0.0000000000000000  0.0000000000000000   F   F   F
  0.0000000000000000  0.0000000000000000  0.0000000000000000   F   F   F
  0.3333276092575019  0.1666613535656225  0.0535275000000013   F   F   F
  0.8333395725871355  0.1666613535656225  0.0535275000000013   F   F   F
  0.3333339468374206  0.6666666666666643  0.0535275000000013   F   F   F
  0.8333275050445366  0.6666666666666643  0.0535275000000013   F   F   F
  0.5013471944573359  0.4995295070224243  0.1047820179093654   T   T   T
  0.9980957015359477  0.4994655550900774  0.1047799571679547   T   T   T
  0.5008036529536850  0.0016010678988152  0.1047473252145251   T   T   T
  0.0005476383162611  0.0009486466924014  0.1044145270595701   T   T   T
  0.9783348266012766  0.9637115198656829  0.2757480789728984   F   F   T
  0.3113228122049558  0.6296082850253948  0.2759103779898814   T   T   T
  0.9762063996167246  0.9596709165651343  0.1944970577152904   T   T   T
  0.3094100851856616  0.6259652643054113  0.1940873837278126   T   T   T
  0.6440677421986061  0.7928529787436533  0.2883702819987090   T   T   T
  0.1421925739314376  0.7934426906251711  0.2882666235104738   T   T   T
  0.1434621586772460  0.2954057962608966  0.2889013846387423   T   T   T
  0.9731082796907291  0.9583871433270156  0.2351058583810131   T   T   T
  0.2993623835717092  0.6044468016743552  0.2350255392000534   T   T   T
  0.1413023525523123  0.2914128725417616  0.1814325028471105   T   T   T
  0.1392792993451565  0.7889719347625923  0.1820387705354497   T   T   T
  0.6423319363535569  0.7882689186432488  0.1819254280485811   T   T   T
  0.6199427542383980  0.2507124700116617  0.2345546645242031   T   T   T
  0.8269163315389723  0.3616869332503309  0.2349415631606853   T   T   T
  0.5596023263070572  0.3921482416623595  0.2349436329378474   T   T   T
 
  0.00000000E+00  0.00000000E+00  0.00000000E+00
  0.00000000E+00  0.00000000E+00  0.00000000E+00
  0.00000000E+00  0.00000000E+00  0.00000000E+00
  0.00000000E+00  0.00000000E+00  0.00000000E+00
  0.00000000E+00  0.00000000E+00  0.00000000E+00
  0.00000000E+00  0.00000000E+00  0.00000000E+00
  0.00000000E+00  0.00000000E+00  0.00000000E+00
  0.00000000E+00  0.00000000E+00  0.00000000E+00
  0.00000000E+00  0.00000000E+00  0.00000000E+00
  0.00000000E+00  0.00000000E+00  0.00000000E+00
  0.00000000E+00  0.00000000E+00  0.00000000E+00
  0.00000000E+00  0.00000000E+00  0.00000000E+00
  0.00000000E+00  0.00000000E+00  0.00000000E+00
  0.00000000E+00  0.00000000E+00  0.00000000E+00
  0.00000000E+00  0.00000000E+00  0.00000000E+00
  0.00000000E+00  0.00000000E+00  0.00000000E+00
  0.00000000E+00  0.00000000E+00  0.00000000E+00
  0.00000000E+00  0.00000000E+00  0.00000000E+00
  0.00000000E+00  0.00000000E+00  0.00000000E+00
  0.00000000E+00  0.00000000E+00  0.00000000E+00
  0.00000000E+00  0.00000000E+00  0.00000000E+00
  0.00000000E+00  0.00000000E+00  0.00000000E+00
  0.00000000E+00  0.00000000E+00  0.00000000E+00
  0.00000000E+00  0.00000000E+00  0.00000000E+00
  0.00000000E+00  0.00000000E+00  0.00000000E+00
  0.00000000E+00  0.00000000E+00  0.00000000E+00
  0.00000000E+00  0.00000000E+00  0.00000000E+00
