# Supplementary material for: Insights into Reaction Kinetics in Confined Space: Real Time Observation of Water Formation under a Silica Cover
Source: J Am Chem Soc. 2021 Jun 7;143(23):8780–90. doi: 10.1021/jacs.1c03197 (PMC8297729; doi:10.1021/jacs.1c03197)
Supplement: Supplementary file 4 — ja1c03197_si_004.zip [file ja1c03197_si_004.zip › Structures/fixed_1O/POSCAR_8_H2O_TS_bottom]

commentline                             
   1.00000000000000     
     5.4332700000000003    0.0000000000000000    0.0000000000000000
    -2.7166399999999999    4.7053500000000001    0.0000000000000000
     0.0000000000000000    0.0000000000000000   40.0000000000000000
   Ru   Si   O    H 
    12     4     9     2
Selective dynamics
Direct
  0.4999998957870346  0.5000053131010418  0.0000000000000000   F   F   F
  0.0000063375799116  0.5000053131010418  0.0000000000000000   F   F   F
  0.4999935582071230  0.0000000000000000  0.0000000000000000   F   F   F
  0.0000000000000000  0.0000000000000000  0.0000000000000000   F   F   F
  0.3333276092575019  0.1666613535656225  0.0535275000000013   F   F   F
  0.8333395725871356  0.1666613535656225  0.0535275000000013   F   F   F
  0.3333339468374206  0.6666666666666644  0.0535275000000013   F   F   F
  0.8333275050445366  0.6666666666666644  0.0535275000000013   F   F   F
  0.5016780518211981  0.5012547453212736  0.1047489768715088   T   T   T
  0.0000388374494800  0.5015714641658556  0.1046625710298335   T   T   T
  0.5006111617635099  0.0013597866368449  0.1047692280639073   T   T   T
  0.0008740584193411  0.0022088591249421  0.1044653928004836   T   T   T
  0.9783348266012767  0.9637115198656829  0.2749587408036795   F   F   T
  0.3120719865325152  0.6311341433850221  0.2748779011825147   T   T   T
  0.9698677036194435  0.9449893102869537  0.1940589127877620   T   T   T
  0.3090059161689999  0.6238783809357579  0.1938831432923308   T   T   T
  0.6449513275908632  0.7978656609215128  0.2878341869564315   T   T   T
  0.1459193306634400  0.7978466673797014  0.2878404652817534   T   T   T
  0.1450089336934233  0.2970877582224585  0.2874808675812901   T   T   T
  0.9734033349637847  0.9534970311090839  0.2343538392183296   T   T   T
  0.3108726431631547  0.6285671089490020  0.2342527304669498   T   T   T
  0.1440959678700731  0.2841654356790453  0.1811522162140745   T   T   T
  0.1387889229884207  0.7836500022357248  0.1801717602199303   T   T   T
  0.6398420942264562  0.7797350896656777  0.1802090210857877   T   T   T
  0.6444569753039304  0.2786233742335669  0.1829235242655046   T   T   T
  0.7690444160436818  0.2742341665885031  0.1655638136989698   T   T   T
  0.4940414855290559  0.2810603132511556  0.1698470157939551   T   T   T
 
  0.00000000E+00  0.00000000E+00  0.00000000E+00
  0.00000000E+00  0.00000000E+00  0.00000000E+00
  0.00000000E+00  0.00000000E+00  0.00000000E+00
  0.00000000E+00  0.00000000E+00  0.00000000E+00
  0.00000000E+00  0.00000000E+00  0.00000000E+00
  0.00000000E+00  0.00000000E+00  0.00000000E+00
  0.00000000E+00  0.00000000E+00  0.00000000E+00
  0.00000000E+00  0.00000000E+00  0.00000000E+00
  0.12812931E-01 -0.14595699E-01  0.14818625E-01
 -0.11838172E-01 -0.18344032E-01  0.48875904E-02
  0.35943478E-02  0.15555555E-01  0.27143002E-02
 -0.19064636E-02 -0.69386558E-03 -0.63668955E-02
  0.00000000E+00  0.00000000E+00 -0.55521946E-01
 -0.21152069E-02  0.90968653E-02 -0.54612799E-01
 -0.20735220E-01  0.26737572E-02 -0.56530724E-01
 -0.21899092E-01  0.28862660E-01 -0.54511375E-01
 -0.63450097E-04  0.27214472E-02 -0.51994376E-01
 -0.12137720E-02  0.53799883E-02 -0.47755591E-01
 -0.24335874E-03  0.48350178E-02 -0.69379557E-01
 -0.42103846E-02 -0.16425650E-01 -0.58640606E-01
 -0.96130932E-02  0.32464733E-01 -0.58319680E-01
  0.65534679E-01  0.15890985E-01 -0.43173972E-01
  0.48465494E-04  0.40789033E-01 -0.88797435E-01
 -0.75121857E-03 -0.11379730E-01 -0.86842597E-01
  0.11874604E+00  0.11909867E-01  0.46745360E+00
 -0.20370143E+00  0.45913994E-01  0.15662757E+00
 -0.73299888E-01  0.56455346E-01  0.79580904E+00
