# Supplementary material for: Insights into Reaction Kinetics in Confined Space: Real Time Observation of Water Formation under a Silica Cover
Source: J Am Chem Soc. 2021 Jun 7;143(23):8780–90. doi: 10.1021/jacs.1c03197 (PMC8297729; doi:10.1021/jacs.1c03197)
Supplement: Supplementary file 4 — ja1c03197_si_004.zip [file ja1c03197_si_004.zip › Structures/fixed_1O/POSCAR_8_H2O_TS_top]

commentline                             
   1.00000000000000     
     5.4332700000000003    0.0000000000000000    0.0000000000000000
    -2.7166399999999999    4.7053500000000001    0.0000000000000000
     0.0000000000000000    0.0000000000000000   40.0000000000000000
   Ru   Si   O    H 
    12     4     9     2
Selective dynamics
Direct
  0.4999998957870346  0.5000053131010418  0.0000000000000000   F   F   F
  0.0000063375799116  0.5000053131010418  0.0000000000000000   F   F   F
  0.4999935582071230  0.0000000000000000  0.0000000000000000   F   F   F
  0.0000000000000000  0.0000000000000000  0.0000000000000000   F   F   F
  0.3333276092575019  0.1666613535656225  0.0535275000000013   F   F   F
  0.8333395725871356  0.1666613535656225  0.0535275000000013   F   F   F
  0.3333339468374206  0.6666666666666644  0.0535275000000013   F   F   F
  0.8333275050445366  0.6666666666666644  0.0535275000000013   F   F   F
  0.5011662881950221  0.4994290079546198  0.1047753170332814   T   T   T
  0.9980838085040493  0.4992501323172029  0.1047725588467089   T   T   T
  0.5009081238606835  0.0015932316661920  0.1047487667554857   T   T   T
  0.0004719844093274  0.0008353964222074  0.1044132360073614   T   T   T
  0.9783348266012767  0.9637115198656829  0.2754830164217711   F   F   T
  0.3058235291801880  0.6355994910822014  0.2754229295286684   T   T   T
  0.9762328523880734  0.9652843070925744  0.1945555926787033   T   T   T
  0.3088619070829278  0.6326140480493406  0.1944445910668125   T   T   T
  0.6408435009513362  0.7917255299189218  0.2887790709823487   T   T   T
  0.1299597134715761  0.7874231172483785  0.2895235984217325   T   T   T
  0.1342710031830441  0.2984551902114892  0.2888105423771984   T   T   T
  0.9790374136987738  0.9656096039966680  0.2351370808001745   T   T   T
  0.3083019375658413  0.6357147821802286  0.2350744134227920   T   T   T
  0.1423821293734807  0.2988164388437514  0.1819960589030370   T   T   T
  0.1421504588560012  0.7986230035476520  0.1815969035372634   T   T   T
  0.6426333760929213  0.7985266009647354  0.1820033814829255   T   T   T
  0.6216512567418846  0.2790911548442142  0.2864161714616292   T   T   T
  0.7742438874225428  0.2696233408313393  0.2979250802624923   T   T   T
  0.6134793616738664  0.4331852857499607  0.2977198693447918   T   T   T
 
  0.00000000E+00  0.00000000E+00  0.00000000E+00
  0.00000000E+00  0.00000000E+00  0.00000000E+00
  0.00000000E+00  0.00000000E+00  0.00000000E+00
  0.00000000E+00  0.00000000E+00  0.00000000E+00
  0.00000000E+00  0.00000000E+00  0.00000000E+00
  0.00000000E+00  0.00000000E+00  0.00000000E+00
  0.00000000E+00  0.00000000E+00  0.00000000E+00
  0.00000000E+00  0.00000000E+00  0.00000000E+00
  0.59358678E-03 -0.39674704E-03 -0.71984411E-03
 -0.63863133E-03 -0.15825862E-03 -0.50375705E-03
 -0.20921353E-03  0.63041600E-03 -0.60320353E-03
  0.25228058E-03  0.24389057E-03 -0.17732806E-02
  0.00000000E+00  0.00000000E+00 -0.37616063E-01
  0.25046984E-01 -0.10737259E-01 -0.39226407E-01
  0.15751199E-02  0.13941649E-02 -0.36953438E-01
  0.66968732E-02 -0.11420516E-02 -0.37934149E-01
  0.73712613E-02  0.65985443E-02 -0.44876088E-01
  0.40908886E-02 -0.18125376E-01 -0.90965608E-01
  0.16535408E-01 -0.23672557E-02 -0.47243854E-01
 -0.70095659E-02  0.96027197E-02 -0.40310282E-01
  0.23933093E-01 -0.63677204E-02 -0.41164670E-01
  0.27654484E-02 -0.36410391E-04 -0.40277192E-01
  0.34827970E-02 -0.73541118E-03 -0.27171461E-01
  0.41429429E-02  0.56052176E-03 -0.41368430E-01
 -0.19609286E-01 -0.36642839E-01  0.67084438E+00
  0.10126879E+00  0.13004646E+00  0.46951748E+00
  0.64507174E-01  0.11195986E+00  0.50591153E+00
