# Supplementary material for: Insights into Reaction Kinetics in Confined Space: Real Time Observation of Water Formation under a Silica Cover
Source: J Am Chem Soc. 2021 Jun 7;143(23):8780–90. doi: 10.1021/jacs.1c03197 (PMC8297729; doi:10.1021/jacs.1c03197)
Supplement: Supplementary file 4 — ja1c03197_si_004.zip [file ja1c03197_si_004.zip › Structures/fixed_2O/POSCAR_0_bare.vesta]

commentline                             
   1.00000000000000     
     5.4332700000000003    0.0000000000000000    0.0000000000000000
    -2.7166399999999999    4.7053500000000001    0.0000000000000000
     0.0000000000000000    0.0000000000000000   40.0000000000000000
   Ru   Si   O 
    12     4    10
Selective dynamics
Direct
  0.4999998957870346  0.5000053131010418  0.0000000000000000   F   F   F
  0.0000063375799115  0.5000053131010418  0.0000000000000000   F   F   F
  0.4999935582071231  0.0000000000000000  0.0000000000000000   F   F   F
  0.0000000000000000  0.0000000000000000  0.0000000000000000   F   F   F
  0.3333276092575019  0.1666613535656225  0.0535275000000013   F   F   F
  0.8333395725871355  0.1666613535656225  0.0535275000000013   F   F   F
  0.3333339468374206  0.6666666666666643  0.0535275000000013   F   F   F
  0.8333275050445366  0.6666666666666643  0.0535275000000013   F   F   F
  0.5125375634301241  0.5110764117623237  0.1062793296155578   T   T   T
  0.9829908218993306  0.4911735049271665  0.1054879974885421   T   T   T
  0.5125515040037641  0.0000671729254532  0.1062965160729151   T   T   T
  0.9902219635422408  0.9948309866715831  0.1055095704725764   T   T   T
  0.9783360713148568  0.9637055738680402  0.2930970754462739   F   F   T
  0.3123055592290941  0.6307149464499200  0.2928614480185320   T   T   T
  0.9757766145973477  0.9648102911007902  0.2119981016418413   T   T   T
  0.3095442495528703  0.6315476086695915  0.2115435551735358   T   T   T
  0.6450265352813751  0.7969345293042724  0.3060004800516308   T   T   T
  0.1453291243135287  0.7970917485594067  0.3057843287917596   T   T   T
  0.1456513890558042  0.2974880153631020  0.3058194139335475   T   T   T
  0.9756399762753513  0.9639710173646883  0.2525377667128083   T   T   T
  0.3134312463644116  0.6321146787539086  0.2522538311150707   T   T   T
  0.1385185701271626  0.2974061748703480  0.1991907141039072   T   T   T
  0.1415819924496010  0.7979648773106879  0.1992780869688938   T   T   T
  0.6435616905282578  0.7974799846481861  0.1988032100097957   T   T   T
  0.3314054813036692  0.1647367250122818  0.1357299918837401   T   T   T
  0.3155358834361623  0.6566529118642206  0.1364912059288677   T   T   T
 
  0.00000000E+00  0.00000000E+00  0.00000000E+00
  0.00000000E+00  0.00000000E+00  0.00000000E+00
  0.00000000E+00  0.00000000E+00  0.00000000E+00
  0.00000000E+00  0.00000000E+00  0.00000000E+00
  0.00000000E+00  0.00000000E+00  0.00000000E+00
  0.00000000E+00  0.00000000E+00  0.00000000E+00
  0.00000000E+00  0.00000000E+00  0.00000000E+00
  0.00000000E+00  0.00000000E+00  0.00000000E+00
  0.00000000E+00  0.00000000E+00  0.00000000E+00
  0.00000000E+00  0.00000000E+00  0.00000000E+00
  0.00000000E+00  0.00000000E+00  0.00000000E+00
  0.00000000E+00  0.00000000E+00  0.00000000E+00
  0.00000000E+00  0.00000000E+00  0.00000000E+00
  0.00000000E+00  0.00000000E+00  0.00000000E+00
  0.00000000E+00  0.00000000E+00  0.00000000E+00
  0.00000000E+00  0.00000000E+00  0.00000000E+00
  0.00000000E+00  0.00000000E+00  0.00000000E+00
  0.00000000E+00  0.00000000E+00  0.00000000E+00
  0.00000000E+00  0.00000000E+00  0.00000000E+00
  0.00000000E+00  0.00000000E+00  0.00000000E+00
  0.00000000E+00  0.00000000E+00  0.00000000E+00
  0.00000000E+00  0.00000000E+00  0.00000000E+00
  0.00000000E+00  0.00000000E+00  0.00000000E+00
  0.00000000E+00  0.00000000E+00  0.00000000E+00
  0.00000000E+00  0.00000000E+00  0.00000000E+00
  0.00000000E+00  0.00000000E+00  0.00000000E+00
