# Supplementary material for: Insights into Reaction Kinetics in Confined Space: Real Time Observation of Water Formation under a Silica Cover
Source: J Am Chem Soc. 2021 Jun 7;143(23):8780–90. doi: 10.1021/jacs.1c03197 (PMC8297729; doi:10.1021/jacs.1c03197)
Supplement: Supplementary file 4 — ja1c03197_si_004.zip [file ja1c03197_si_004.zip › Structures/fixed_2O/POSCAR_1_physisorbed_penetrate]

commentline                             
   1.00000000000000     
     5.4332700000000003    0.0000000000000000    0.0000000000000000
    -2.7166399999999999    4.7053500000000001    0.0000000000000000
     0.0000000000000000    0.0000000000000000   40.0000000000000000
   Ru   Si   O    H 
    12     4    10     2
Selective dynamics
Direct
  0.4999998957870346  0.5000053131010418  0.0000000000000000   F   F   F
  0.0000063375799115  0.5000053131010418  0.0000000000000000   F   F   F
  0.4999935582071231  0.0000000000000000  0.0000000000000000   F   F   F
  0.0000000000000000  0.0000000000000000  0.0000000000000000   F   F   F
  0.3333276092575019  0.1666613535656225  0.0535275000000013   F   F   F
  0.8333395725871355  0.1666613535656225  0.0535275000000013   F   F   F
  0.3333339468374206  0.6666666666666643  0.0535275000000013   F   F   F
  0.8333275050445366  0.6666666666666643  0.0535275000000013   F   F   F
  0.5126349010695350  0.5111401530474747  0.1062208423745591   T   T   T
  0.9826900964483006  0.4909698852317511  0.1054882883313506   T   T   T
  0.5126541079889058  0.9998917423431142  0.1062416291215146   T   T   T
  0.9910065623394702  0.9951741107398822  0.1054789216857258   T   T   T
  0.9783360713148568  0.9637055738680402  0.2923481672478191   F   F   T
  0.3130176855769968  0.6312092634069234  0.2920998497018541   T   T   T
  0.9767151774928905  0.9656234421067686  0.2112557689172364   T   T   T
  0.3110423387395035  0.6327593552966411  0.2107747638511485   T   T   T
  0.6453933462192951  0.7972196723463779  0.3054058907428928   T   T   T
  0.1456833341766314  0.7973243475933953  0.3049300879662015   T   T   T
  0.1459973730320383  0.2977805548410031  0.3049139837906820   T   T   T
  0.9724552123643155  0.9623005686329205  0.2517915247711295   T   T   T
  0.3181380335950243  0.6350382546942207  0.2514901792890633   T   T   T
  0.1398836668517627  0.2983781849916511  0.1985964785431045   T   T   T
  0.1426166719246725  0.7988447886094255  0.1986384066401124   T   T   T
  0.6448499674363035  0.7987360308001390  0.1978990313292917   T   T   T
  0.3322670364760407  0.1650324528233390  0.1357022582171639   T   T   T
  0.3155268162136756  0.6564813809105152  0.1364303663068786   T   T   T
  0.6437589362452136  0.2288313935961911  0.2511837713666056   T   T   T
  0.6438066866706968  0.3669667012651699  0.2509351073011946   T   T   T
 
  0.00000000E+00  0.00000000E+00  0.00000000E+00
  0.00000000E+00  0.00000000E+00  0.00000000E+00
  0.00000000E+00  0.00000000E+00  0.00000000E+00
  0.00000000E+00  0.00000000E+00  0.00000000E+00
  0.00000000E+00  0.00000000E+00  0.00000000E+00
  0.00000000E+00  0.00000000E+00  0.00000000E+00
  0.00000000E+00  0.00000000E+00  0.00000000E+00
  0.00000000E+00  0.00000000E+00  0.00000000E+00
  0.00000000E+00  0.00000000E+00  0.00000000E+00
  0.00000000E+00  0.00000000E+00  0.00000000E+00
  0.00000000E+00  0.00000000E+00  0.00000000E+00
  0.00000000E+00  0.00000000E+00  0.00000000E+00
  0.00000000E+00  0.00000000E+00  0.00000000E+00
  0.00000000E+00  0.00000000E+00  0.00000000E+00
  0.00000000E+00  0.00000000E+00  0.00000000E+00
  0.00000000E+00  0.00000000E+00  0.00000000E+00
  0.00000000E+00  0.00000000E+00  0.00000000E+00
  0.00000000E+00  0.00000000E+00  0.00000000E+00
  0.00000000E+00  0.00000000E+00  0.00000000E+00
  0.00000000E+00  0.00000000E+00  0.00000000E+00
  0.00000000E+00  0.00000000E+00  0.00000000E+00
  0.00000000E+00  0.00000000E+00  0.00000000E+00
  0.00000000E+00  0.00000000E+00  0.00000000E+00
  0.00000000E+00  0.00000000E+00  0.00000000E+00
  0.00000000E+00  0.00000000E+00  0.00000000E+00
  0.00000000E+00  0.00000000E+00  0.00000000E+00
  0.00000000E+00  0.00000000E+00  0.00000000E+00
  0.00000000E+00  0.00000000E+00  0.00000000E+00
