# Supplementary material for: Insights into Reaction Kinetics in Confined Space: Real Time Observation of Water Formation under a Silica Cover
Source: J Am Chem Soc. 2021 Jun 7;143(23):8780–90. doi: 10.1021/jacs.1c03197 (PMC8297729; doi:10.1021/jacs.1c03197)
Supplement: Supplementary file 4 — ja1c03197_si_004.zip [file ja1c03197_si_004.zip › Structures/fixed_2O/POSCAR_1_physisorbed_top]

commentline                             
   1.00000000000000     
     5.4332700000000003    0.0000000000000000    0.0000000000000000
    -2.7166399999999999    4.7053500000000001    0.0000000000000000
     0.0000000000000000    0.0000000000000000   40.0000000000000000
   Ru   Si   O    H 
    12     4    10     2
Selective dynamics
Direct
  0.4999998957870346  0.5000053131010418  0.0000000000000000   F   F   F
  0.0000063375799115  0.5000053131010418  0.0000000000000000   F   F   F
  0.4999935582071231  0.0000000000000000  0.0000000000000000   F   F   F
  0.0000000000000000  0.0000000000000000  0.0000000000000000   F   F   F
  0.3333276092575019  0.1666613535656225  0.0535275000000013   F   F   F
  0.8333395725871355  0.1666613535656225  0.0535275000000013   F   F   F
  0.3333339468374206  0.6666666666666643  0.0535275000000013   F   F   F
  0.8333275050445366  0.6666666666666643  0.0535275000000013   F   F   F
  0.5127050668682712  0.5111529259318386  0.1062081185452193   T   T   T
  0.9826939840043165  0.4909518149725294  0.1054814959944109   T   T   T
  0.5127284476164659  0.9998665163062670  0.1062300178907603   T   T   T
  0.9911056524044571  0.9952058094792031  0.1054752445665973   T   T   T
  0.9783360713148568  0.9637055738680402  0.2920933319896859   F   F   T
  0.3125167431517536  0.6309450748861319  0.2918361530526808   T   T   T
  0.9760319201555365  0.9650806105236717  0.2110227107624608   T   T   T
  0.3103881083422696  0.6321991385642097  0.2105297667317627   T   T   T
  0.6451331938431571  0.7970129950319950  0.3051524419382926   T   T   T
  0.1454829296425580  0.7972287922518294  0.3046941396946223   T   T   T
  0.1457033839090589  0.2976485483090886  0.3046955541235432   T   T   T
  0.9743511311995905  0.9632114338243688  0.2515497863248485   T   T   T
  0.3155991699732756  0.6335663477181759  0.2512397399224809   T   T   T
  0.1388478380774581  0.2978081494064697  0.1982994808846870   T   T   T
  0.1420651227731530  0.7984350338967034  0.1983534538245237   T   T   T
  0.6442111608653988  0.7979392483580293  0.1977090845572652   T   T   T
  0.3324883443486487  0.1650870302593132  0.1356886121411345   T   T   T
  0.3155663260696818  0.6564366664220801  0.1364100797620796   T   T   T
  0.6469799862985965  0.2289804357229344  0.3477082733602646   T   T   T
  0.6419143654570507  0.3645253867755213  0.3476768242903200   T   T   T
 
  0.00000000E+00  0.00000000E+00  0.00000000E+00
  0.00000000E+00  0.00000000E+00  0.00000000E+00
  0.00000000E+00  0.00000000E+00  0.00000000E+00
  0.00000000E+00  0.00000000E+00  0.00000000E+00
  0.00000000E+00  0.00000000E+00  0.00000000E+00
  0.00000000E+00  0.00000000E+00  0.00000000E+00
  0.00000000E+00  0.00000000E+00  0.00000000E+00
  0.00000000E+00  0.00000000E+00  0.00000000E+00
  0.00000000E+00  0.00000000E+00  0.00000000E+00
  0.00000000E+00  0.00000000E+00  0.00000000E+00
  0.00000000E+00  0.00000000E+00  0.00000000E+00
  0.00000000E+00  0.00000000E+00  0.00000000E+00
  0.00000000E+00  0.00000000E+00  0.00000000E+00
  0.00000000E+00  0.00000000E+00  0.00000000E+00
  0.00000000E+00  0.00000000E+00  0.00000000E+00
  0.00000000E+00  0.00000000E+00  0.00000000E+00
  0.00000000E+00  0.00000000E+00  0.00000000E+00
  0.00000000E+00  0.00000000E+00  0.00000000E+00
  0.00000000E+00  0.00000000E+00  0.00000000E+00
  0.00000000E+00  0.00000000E+00  0.00000000E+00
  0.00000000E+00  0.00000000E+00  0.00000000E+00
  0.00000000E+00  0.00000000E+00  0.00000000E+00
  0.00000000E+00  0.00000000E+00  0.00000000E+00
  0.00000000E+00  0.00000000E+00  0.00000000E+00
  0.00000000E+00  0.00000000E+00  0.00000000E+00
  0.00000000E+00  0.00000000E+00  0.00000000E+00
  0.00000000E+00  0.00000000E+00  0.00000000E+00
  0.00000000E+00  0.00000000E+00  0.00000000E+00
