# Supplementary material for: Insights into Reaction Kinetics in Confined Space: Real Time Observation of Water Formation under a Silica Cover
Source: J Am Chem Soc. 2021 Jun 7;143(23):8780–90. doi: 10.1021/jacs.1c03197 (PMC8297729; doi:10.1021/jacs.1c03197)
Supplement: Supplementary file 4 — ja1c03197_si_004.zip [file ja1c03197_si_004.zip › Structures/fixed_2O/POSCAR_2_H2_TS_bottom_penetrate]

commentline                             
   1.00000000000000     
     5.4332700000000003    0.0000000000000000    0.0000000000000000
    -2.7166399999999999    4.7053500000000001    0.0000000000000000
     0.0000000000000000    0.0000000000000000   40.0000000000000000
   Ru   Si   O    H 
    12     4    10     2
Selective dynamics
Direct
  0.4999998957870346  0.5000053131010418  0.0000000000000000   F   F   F
  0.0000063375799116  0.5000053131010418  0.0000000000000000   F   F   F
  0.4999935582071230  0.0000000000000000  0.0000000000000000   F   F   F
  0.0000000000000000  0.0000000000000000  0.0000000000000000   F   F   F
  0.3333276092575019  0.1666613535656225  0.0535275000000013   F   F   F
  0.8333395725871356  0.1666613535656225  0.0535275000000013   F   F   F
  0.3333339468374206  0.6666666666666644  0.0535275000000013   F   F   F
  0.8333275050445366  0.6666666666666644  0.0535275000000013   F   F   F
  0.5127676940324652  0.5112125543114434  0.1061719515041420   T   T   T
  0.9825102998512225  0.4908307541591690  0.1054978310759968   T   T   T
  0.5127976900671288  0.9998252959323726  0.1062186489000746   T   T   T
  0.9909711790319597  0.9951478537341032  0.1054760240618659   T   T   T
  0.9783353099631782  0.9637092108132208  0.2913168525815120   F   F   T
  0.3126707299585755  0.6312591786201472  0.2910497604178282   T   T   T
  0.9773029011564345  0.9652340983035171  0.2102661028590694   T   T   T
  0.3108080631910404  0.6330142770918621  0.2097544613386371   T   T   T
  0.6452103024751558  0.7971835722074636  0.3042554932295214   T   T   T
  0.1455186261463826  0.7973470213889674  0.3040180114390238   T   T   T
  0.1457862509395691  0.2978379715649406  0.3039257482276315   T   T   T
  0.9755490755919438  0.9635948093508909  0.2507773673574575   T   T   T
  0.3149071378629112  0.6342725560978290  0.2504562998216012   T   T   T
  0.1402934258110079  0.2983076866732382  0.1975663592609234   T   T   T
  0.1420610142309301  0.7982391769594082  0.1974816255747080   T   T   T
  0.6450620699980246  0.7996178205854798  0.1969914340728396   T   T   T
  0.3324689282392536  0.1651298653248913  0.1356352040951980   T   T   T
  0.3156357252292980  0.6563278107736674  0.1363567639579286   T   T   T
  0.6681564675108653  0.2730094799580156  0.2041096860337669   T   T   T
  0.6109135794515101  0.3269374419822742  0.1908563862184582   T   T   T
 
  0.00000000E+00  0.00000000E+00  0.00000000E+00
  0.00000000E+00  0.00000000E+00  0.00000000E+00
  0.00000000E+00  0.00000000E+00  0.00000000E+00
  0.00000000E+00  0.00000000E+00  0.00000000E+00
  0.00000000E+00  0.00000000E+00  0.00000000E+00
  0.00000000E+00  0.00000000E+00  0.00000000E+00
  0.00000000E+00  0.00000000E+00  0.00000000E+00
  0.00000000E+00  0.00000000E+00  0.00000000E+00
  0.33737012E-01  0.12445482E-02 -0.23264748E-01
  0.21289732E-01  0.39608605E-01 -0.98212439E-02
  0.21451498E-01  0.11417476E-01 -0.26536300E-01
  0.24209730E-01 -0.98529545E-02  0.30819248E-01
  0.00000000E+00  0.00000000E+00  0.16834893E+00
 -0.37262815E-02  0.15440618E-01  0.88287161E-02
 -0.27387978E-01 -0.17432384E-01  0.15173980E+00
 -0.19258290E-01 -0.10716328E-01 -0.11113324E-02
 -0.66875147E-01 -0.39277137E-01 -0.90926401E-01
  0.36364546E-01 -0.17226422E-01 -0.73137015E-01
 -0.17959994E-03  0.48557182E-01 -0.77210525E-01
 -0.43617273E-05 -0.59719106E-02 -0.49347697E+00
 -0.12322136E-01  0.93795177E-02 -0.61260457E-02
 -0.35092451E-02 -0.33519804E-01 -0.83831809E-01
 -0.71343125E-01  0.31450690E-01 -0.92579164E-01
 -0.24924936E-02 -0.13371473E-02 -0.85217384E-01
  0.83711575E-01  0.73324699E-01  0.98785596E-01
 -0.11439627E-01 -0.40141237E-01 -0.14381387E-01
 -0.30299084E+00  0.51506967E-01  0.61293666E+00
  0.81202713E-01 -0.75628860E-01  0.36054958E+00
