# Supplementary material for: Insights into Reaction Kinetics in Confined Space: Real Time Observation of Water Formation under a Silica Cover
Source: J Am Chem Soc. 2021 Jun 7;143(23):8780–90. doi: 10.1021/jacs.1c03197 (PMC8297729; doi:10.1021/jacs.1c03197)
Supplement: Supplementary file 4 — ja1c03197_si_004.zip [file ja1c03197_si_004.zip › Structures/fixed_2O/POSCAR_2_H2_TS_bottom_split]

commentline                             
   1.00000000000000     
     5.4332700000000003    0.0000000000000000    0.0000000000000000
    -2.7166399999999999    4.7053500000000001    0.0000000000000000
     0.0000000000000000    0.0000000000000000   40.0000000000000000
   Ru   Si   O    H 
    12     4    10     2
Selective dynamics
Direct
  0.4999998957870346  0.5000053131010418  0.0000000000000000   F   F   F
  0.0000063375799116  0.5000053131010418  0.0000000000000000   F   F   F
  0.4999935582071230  0.0000000000000000  0.0000000000000000   F   F   F
  0.0000000000000000  0.0000000000000000  0.0000000000000000   F   F   F
  0.3333276092575019  0.1666613535656225  0.0535275000000013   F   F   F
  0.8333395725871356  0.1666613535656225  0.0535275000000013   F   F   F
  0.3333339468374206  0.6666666666666644  0.0535275000000013   F   F   F
  0.8333275050445366  0.6666666666666644  0.0535275000000013   F   F   F
  0.5031488415776874  0.4955704770822764  0.1058471823666158   T   T   T
  0.9893685501222548  0.4943212048793293  0.1089268245685171   T   T   T
  0.5030004080578243  0.0059927758844441  0.1058690582911545   T   T   T
  0.9783989035581673  0.9887341355199243  0.1054973389614100   T   T   T
  0.9783354838822333  0.9637083800992485  0.2931614158338295   F   F   T
  0.3124180290864644  0.6310022058110220  0.2928960313393231   T   T   T
  0.9797112801483949  0.9668421774455496  0.2120819676131846   T   T   T
  0.3133042883250044  0.6337074849301467  0.2115656259163735   T   T   T
  0.6452120929173222  0.7970891205348278  0.3060101444291632   T   T   T
  0.1453432993064749  0.7970909621048318  0.3058670339488800   T   T   T
  0.1454641375789685  0.2977408656240209  0.3058145518333759   T   T   T
  0.9787172166755080  0.9650339850514821  0.2526030256228693   T   T   T
  0.3152995571144601  0.6338494093534215  0.2522829919406886   T   T   T
  0.1409489526385626  0.2994719437469430  0.1993047111290590   T   T   T
  0.1455128548169417  0.8001899612651860  0.1992705322840694   T   T   T
  0.6475737250566559  0.7987575294190522  0.1990205501096606   T   T   T
  0.3052356737233444  0.1515389610970902  0.1363951629148836   T   T   T
  0.3515977939649155  0.6745983943689003  0.1369015210457863   T   T   T
  0.8409340269524791  0.3013078236949768  0.1427657513167608   T   T   T
  0.8416933748449373  0.5361970414895451  0.1429731692810746   T   T   T
 
  0.00000000E+00  0.00000000E+00  0.00000000E+00
  0.00000000E+00  0.00000000E+00  0.00000000E+00
  0.00000000E+00  0.00000000E+00  0.00000000E+00
  0.00000000E+00  0.00000000E+00  0.00000000E+00
  0.00000000E+00  0.00000000E+00  0.00000000E+00
  0.00000000E+00  0.00000000E+00  0.00000000E+00
  0.00000000E+00  0.00000000E+00  0.00000000E+00
  0.00000000E+00  0.00000000E+00  0.00000000E+00
  0.54212221E-02 -0.16952898E-02 -0.37322651E-01
 -0.34403529E-02 -0.63345532E-02 -0.48361741E-01
  0.18253037E-02  0.53955899E-02 -0.39865202E-01
 -0.99226781E-02 -0.64333424E-02  0.22604357E-02
  0.00000000E+00  0.00000000E+00  0.20489884E-02
 -0.32026404E-04  0.63342310E-04  0.24735893E-02
  0.26592582E-04  0.77154904E-03  0.55320538E-03
  0.24946978E-02  0.14113234E-02  0.20324045E-02
  0.17418127E-03  0.56625100E-04 -0.33161277E-03
 -0.55233735E-05  0.44067122E-04 -0.20467825E-03
  0.31065261E-05 -0.56120645E-04 -0.24113885E-03
  0.10919077E-02  0.63558230E-03 -0.32825900E-02
  0.12091828E-03  0.36972541E-03 -0.27598143E-02
 -0.47798443E-02  0.12445447E-02 -0.15529654E-02
 -0.16945180E-02 -0.47575690E-02 -0.22350397E-02
  0.89327898E-03 -0.14220769E-03 -0.36144813E-03
  0.13375383E-01  0.72370600E-02 -0.64762703E-02
  0.16993705E-01  0.11290614E-01 -0.42665452E-01
 -0.30146181E+00  0.53674817E+00  0.37039188E+00
  0.29723120E+00 -0.51796200E+00  0.34497288E+00
