# Supplementary material for: Insights into Reaction Kinetics in Confined Space: Real Time Observation of Water Formation under a Silica Cover
Source: J Am Chem Soc. 2021 Jun 7;143(23):8780–90. doi: 10.1021/jacs.1c03197 (PMC8297729; doi:10.1021/jacs.1c03197)
Supplement: Supplementary file 4 — ja1c03197_si_004.zip [file ja1c03197_si_004.zip › Structures/fixed_2O/POSCAR_2_H2_TS_top]

commentline                             
   1.00000000000000     
     5.4332700000000003    0.0000000000000000    0.0000000000000000
    -2.7166399999999999    4.7053500000000001    0.0000000000000000
     0.0000000000000000    0.0000000000000000   40.0000000000000000
   Ru   Si   O    H 
    12     4    10     2
Selective dynamics
Direct
  0.4999998957870346  0.5000053131010418  0.0000000000000000   F   F   F
  0.0000063375799116  0.5000053131010418  0.0000000000000000   F   F   F
  0.4999935582071230  0.0000000000000000  0.0000000000000000   F   F   F
  0.0000000000000000  0.0000000000000000  0.0000000000000000   F   F   F
  0.3333276092575019  0.1666613535656225  0.0535275000000013   F   F   F
  0.8333395725871356  0.1666613535656225  0.0535275000000013   F   F   F
  0.3333339468374206  0.6666666666666644  0.0535275000000013   F   F   F
  0.8333275050445366  0.6666666666666644  0.0535275000000013   F   F   F
  0.5126416519101553  0.5110437573452244  0.1062342744853807   T   T   T
  0.9829067573391830  0.4910675041558084  0.1054870399575595   T   T   T
  0.5126490919373295  0.9999645433832435  0.1062546186948732   T   T   T
  0.9910012783920854  0.9951636229131043  0.1054733131545696   T   T   T
  0.9783360713148568  0.9637055738680402  0.2928109949276545   F   F   T
  0.3095951309137632  0.6296362926268588  0.2925659000397810   T   T   T
  0.9749439778742499  0.9643412320066573  0.2117589613698979   T   T   T
  0.3085292079008726  0.6311633273946471  0.2112914137387132   T   T   T
  0.6436891698848897  0.7963593636043157  0.3056646448623430   T   T   T
  0.1439727884145969  0.7965138175276583  0.3056488797876605   T   T   T
  0.1443194266701499  0.2969466577479158  0.3056038309818812   T   T   T
  0.9752006739519734  0.9632871912464886  0.2522988441280286   T   T   T
  0.3117580367489593  0.6317807982028470  0.2520065804119112   T   T   T
  0.1376840234325505  0.2969636219763566  0.1989747533386279   T   T   T
  0.1405695210784066  0.7974733731209704  0.1989936914251100   T   T   T
  0.6426552765125083  0.7970898196255772  0.1986049215892937   T   T   T
  0.3321770675894208  0.1649871978498310  0.1357271794479940   T   T   T
  0.3158448516842006  0.6566350603654132  0.1364549571380744   T   T   T
  0.6452471045468707  0.2282341134592773  0.3052594030284059   T   T   T
  0.6424309901200194  0.3629171582004867  0.3032649870588076   T   T   T
 
  0.000000   0.000000   0.000000
  0.000000   0.000000   0.000000
  0.000000   0.000000   0.000000
  0.000000   0.000000   0.000000
  0.000000   0.000000   0.000000
  0.000000   0.000000   0.000000
  0.000000   0.000000   0.000000
  0.000000   0.000000   0.000000
  0.000029  -0.000051   0.000014
 -0.000014   0.000006   0.000036
 -0.000010   0.000050   0.000007
 -0.000019   0.000005   0.000029
  0.000000   0.000000  -0.005833
  0.001640  -0.000699  -0.005864
 -0.000295   0.000185  -0.004192
  0.000065   0.000191  -0.004247
  0.001224  -0.001201  -0.007051
  0.000699   0.000150  -0.011128
  0.000441  -0.000051  -0.010059
 -0.001506   0.001551  -0.005362
  0.000293   0.001425  -0.005450
 -0.000287   0.000237  -0.003789
 -0.000271   0.000139  -0.003281
 -0.000146   0.000292  -0.004320
 -0.000094  -0.000030  -0.000079
  0.000102   0.000061  -0.000236
 -0.012402  -0.014266   0.463487
 -0.002345   0.044595   0.879549
