# Supplementary material for: Insights into Reaction Kinetics in Confined Space: Real Time Observation of Water Formation under a Silica Cover
Source: J Am Chem Soc. 2021 Jun 7;143(23):8780–90. doi: 10.1021/jacs.1c03197 (PMC8297729; doi:10.1021/jacs.1c03197)
Supplement: Supplementary file 4 — ja1c03197_si_004.zip [file ja1c03197_si_004.zip › Structures/fixed_2O/POSCAR_3_2H_penetrated]

commentline                             
   1.00000000000000     
     5.4332700000000003    0.0000000000000000    0.0000000000000000
    -2.7166399999999999    4.7053500000000001    0.0000000000000000
     0.0000000000000000    0.0000000000000000   40.0000000000000000
   Ru   Si   O    H 
    12     4    10     2
Selective dynamics
Direct
  0.4999998957870346  0.5000053131010418  0.0000000000000000   F   F   F
  0.0000063375799115  0.5000053131010418  0.0000000000000000   F   F   F
  0.4999935582071231  0.0000000000000000  0.0000000000000000   F   F   F
  0.0000000000000000  0.0000000000000000  0.0000000000000000   F   F   F
  0.3333276092575019  0.1666613535656225  0.0535275000000013   F   F   F
  0.8333395725871355  0.1666613535656225  0.0535275000000013   F   F   F
  0.3333339468374206  0.6666666666666643  0.0535275000000013   F   F   F
  0.8333275050445366  0.6666666666666643  0.0535275000000013   F   F   F
  0.5063164721594495  0.4938687790691940  0.1053058098199141   T   T   T
  0.9883751648582243  0.4937689717576763  0.1087455850852815   T   T   T
  0.5061974196000629  0.0110878412733733  0.1053092358932137   T   T   T
  0.9781082916640431  0.9886690409111029  0.1056238844531188   T   T   T
  0.9783356044913631  0.9637093946252691  0.2930964206490383   F   F   T
  0.3127089313609123  0.6312189791831303  0.2928557047153187   T   T   T
  0.9809618024161482  0.9680004507130562  0.2120059909467392   T   T   T
  0.3150842693940479  0.6350606475694119  0.2115430776870571   T   T   T
  0.6454393096261994  0.7972355455379430  0.3059857465055965   T   T   T
  0.1453442612773390  0.7970715967185278  0.3057852386615175   T   T   T
  0.1456336335975551  0.2978718903517470  0.3057196589952020   T   T   T
  0.9792273526932238  0.9655040114977465  0.2525276765772631   T   T   T
  0.3167314872364611  0.6348809788873936  0.2522440985254258   T   T   T
  0.1412430200168490  0.3008004662470443  0.1992887457729312   T   T   T
  0.1471022672311244  0.8014289784562628  0.1992492991469287   T   T   T
  0.6489200806849127  0.7993732192086587  0.1989367878746886   T   T   T
  0.3086175880832459  0.1533137332670549  0.1364926589979845   T   T   T
  0.3584564461517971  0.6782444307891126  0.1358340274776282   T   T   T
  0.8592866904074595  0.3472860543753498  0.1489691947020408   T   T   T
  0.8596896793068274  0.5099086933656660  0.1490442328492711   T   T   T
 
  0.00000000E+00  0.00000000E+00  0.00000000E+00
  0.00000000E+00  0.00000000E+00  0.00000000E+00
  0.00000000E+00  0.00000000E+00  0.00000000E+00
  0.00000000E+00  0.00000000E+00  0.00000000E+00
  0.00000000E+00  0.00000000E+00  0.00000000E+00
  0.00000000E+00  0.00000000E+00  0.00000000E+00
  0.00000000E+00  0.00000000E+00  0.00000000E+00
  0.00000000E+00  0.00000000E+00  0.00000000E+00
  0.00000000E+00  0.00000000E+00  0.00000000E+00
  0.00000000E+00  0.00000000E+00  0.00000000E+00
  0.00000000E+00  0.00000000E+00  0.00000000E+00
  0.00000000E+00  0.00000000E+00  0.00000000E+00
  0.00000000E+00  0.00000000E+00  0.00000000E+00
  0.00000000E+00  0.00000000E+00  0.00000000E+00
  0.00000000E+00  0.00000000E+00  0.00000000E+00
  0.00000000E+00  0.00000000E+00  0.00000000E+00
  0.00000000E+00  0.00000000E+00  0.00000000E+00
  0.00000000E+00  0.00000000E+00  0.00000000E+00
  0.00000000E+00  0.00000000E+00  0.00000000E+00
  0.00000000E+00  0.00000000E+00  0.00000000E+00
  0.00000000E+00  0.00000000E+00  0.00000000E+00
  0.00000000E+00  0.00000000E+00  0.00000000E+00
  0.00000000E+00  0.00000000E+00  0.00000000E+00
  0.00000000E+00  0.00000000E+00  0.00000000E+00
  0.00000000E+00  0.00000000E+00  0.00000000E+00
  0.00000000E+00  0.00000000E+00  0.00000000E+00
  0.00000000E+00  0.00000000E+00  0.00000000E+00
  0.00000000E+00  0.00000000E+00  0.00000000E+00
