# Supplementary material for: Insights into Reaction Kinetics in Confined Space: Real Time Observation of Water Formation under a Silica Cover
Source: J Am Chem Soc. 2021 Jun 7;143(23):8780–90. doi: 10.1021/jacs.1c03197 (PMC8297729; doi:10.1021/jacs.1c03197)
Supplement: Supplementary file 4 — ja1c03197_si_004.zip [file ja1c03197_si_004.zip › Structures/fixed_2O/POSCAR_3_2H_split]

commentline                             
   1.00000000000000     
     5.4332700000000003    0.0000000000000000    0.0000000000000000
    -2.7166399999999999    4.7053500000000001    0.0000000000000000
     0.0000000000000000    0.0000000000000000   40.0000000000000000
   Ru   Si   O    H 
    12     4    10     2
Selective dynamics
Direct
  0.4999998957870346  0.5000053131010418  0.0000000000000000   F   F   F
  0.0000063375799115  0.5000053131010418  0.0000000000000000   F   F   F
  0.4999935582071231  0.0000000000000000  0.0000000000000000   F   F   F
  0.0000000000000000  0.0000000000000000  0.0000000000000000   F   F   F
  0.3333276092575019  0.1666613535656225  0.0535275000000013   F   F   F
  0.8333395725871355  0.1666613535656225  0.0535275000000013   F   F   F
  0.3333339468374206  0.6666666666666643  0.0535275000000013   F   F   F
  0.8333275050445366  0.6666666666666643  0.0535275000000013   F   F   F
  0.5037143466017631  0.5011304897981298  0.1072708031877771   T   T   T
  1.0001215954047911  0.4995473022847590  0.1063223066355826   T   T   T
  0.5037357871419129  0.0002156448293718  0.1072987735964493   T   T   T
  0.0018990581017602  0.0004248852630137  0.1064332623898255   T   T   T
  0.9783360713148568  0.9637055738680402  0.2937514930376372   F   F   T
  0.3121754128695085  0.6308235797043367  0.2934837617176059   T   T   T
  0.9761306594600776  0.9648836330295609  0.2126718380926303   T   T   T
  0.3097026161780480  0.6317188781199995  0.2121616101166627   T   T   T
  0.6449592245222600  0.7969867777379173  0.3065998824921592   T   T   T
  0.1453353858281812  0.7971704339018896  0.3064663220355555   T   T   T
  0.1455307403710057  0.2975883572323601  0.3064309179402274   T   T   T
  0.9764654937377011  0.9638655121941194  0.2531949126800377   T   T   T
  0.3132051648259199  0.6325135166371650  0.2528773521948237   T   T   T
  0.1382548050485414  0.2974648864403674  0.1998794856775246   T   T   T
  0.1413942867755781  0.7977419874850049  0.1998765640626565   T   T   T
  0.6439287459793647  0.7975897458774512  0.1995437913630822   T   T   T
  0.3309911392223606  0.1639867463180134  0.1382378291375234   T   T   T
  0.3269172225452148  0.6617296939755352  0.1382079653350579   T   T   T
  0.8373955465154362  0.1673424953403403  0.1318531960081515   T   T   T
  0.8372633684548352  0.6690243992681468  0.1318358011699940   T   T   T
 
  0.00000000E+00  0.00000000E+00  0.00000000E+00
  0.00000000E+00  0.00000000E+00  0.00000000E+00
  0.00000000E+00  0.00000000E+00  0.00000000E+00
  0.00000000E+00  0.00000000E+00  0.00000000E+00
  0.00000000E+00  0.00000000E+00  0.00000000E+00
  0.00000000E+00  0.00000000E+00  0.00000000E+00
  0.00000000E+00  0.00000000E+00  0.00000000E+00
  0.00000000E+00  0.00000000E+00  0.00000000E+00
  0.00000000E+00  0.00000000E+00  0.00000000E+00
  0.00000000E+00  0.00000000E+00  0.00000000E+00
  0.00000000E+00  0.00000000E+00  0.00000000E+00
  0.00000000E+00  0.00000000E+00  0.00000000E+00
  0.00000000E+00  0.00000000E+00  0.00000000E+00
  0.00000000E+00  0.00000000E+00  0.00000000E+00
  0.00000000E+00  0.00000000E+00  0.00000000E+00
  0.00000000E+00  0.00000000E+00  0.00000000E+00
  0.00000000E+00  0.00000000E+00  0.00000000E+00
  0.00000000E+00  0.00000000E+00  0.00000000E+00
  0.00000000E+00  0.00000000E+00  0.00000000E+00
  0.00000000E+00  0.00000000E+00  0.00000000E+00
  0.00000000E+00  0.00000000E+00  0.00000000E+00
  0.00000000E+00  0.00000000E+00  0.00000000E+00
  0.00000000E+00  0.00000000E+00  0.00000000E+00
  0.00000000E+00  0.00000000E+00  0.00000000E+00
  0.00000000E+00  0.00000000E+00  0.00000000E+00
  0.00000000E+00  0.00000000E+00  0.00000000E+00
  0.00000000E+00  0.00000000E+00  0.00000000E+00
  0.00000000E+00  0.00000000E+00  0.00000000E+00
