# Supplementary material for: Insights into Reaction Kinetics in Confined Space: Real Time Observation of Water Formation under a Silica Cover
Source: J Am Chem Soc. 2021 Jun 7;143(23):8780–90. doi: 10.1021/jacs.1c03197 (PMC8297729; doi:10.1021/jacs.1c03197)
Supplement: Supplementary file 4 — ja1c03197_si_004.zip [file ja1c03197_si_004.zip › Structures/fixed_2O/POSCAR_4_2H_TS]

commentline                             
   1.00000000000000     
     5.4332700000000003    0.0000000000000000    0.0000000000000000
    -2.7166399999999999    4.7053500000000001    0.0000000000000000
     0.0000000000000000    0.0000000000000000   40.0000000000000000
   Ru   Si   O    H 
    12     4    10     2
Selective dynamics
Direct
  0.4999998957870346  0.5000053131010418  0.0000000000000000   F   F   F
  0.0000063375799116  0.5000053131010418  0.0000000000000000   F   F   F
  0.4999935582071230  0.0000000000000000  0.0000000000000000   F   F   F
  0.0000000000000000  0.0000000000000000  0.0000000000000000   F   F   F
  0.3333276092575019  0.1666613535656225  0.0535275000000013   F   F   F
  0.8333395725871356  0.1666613535656225  0.0535275000000013   F   F   F
  0.3333339468374206  0.6666666666666644  0.0535275000000013   F   F   F
  0.8333275050445366  0.6666666666666644  0.0535275000000013   F   F   F
  0.5125614429273423  0.5096176936630950  0.1061575984888729   T   T   T
  0.0034535096069011  0.5119425443284069  0.1060461576961633   T   T   T
  0.4975517825988766  0.9973867839738436  0.1068832239238642   T   T   T
  0.0051420692168050  0.9918589279524551  0.1064646398896078   T   T   T
  0.9783360713148568  0.9637055738680402  0.2936880496913276   F   F   T
  0.3125162901752691  0.6324544356376643  0.2938563868248829   T   T   T
  0.9751826454373063  0.9619606232722695  0.2124347573325027   T   T   T
  0.3090970054344629  0.6306479150287873  0.2127641108294651   T   T   T
  0.6455011092647257  0.7980806055803259  0.3068056365647011   T   T   T
  0.1453994098181076  0.7983023948953661  0.3068325228698742   T   T   T
  0.1454721254313383  0.2979107320968296  0.3062338534556335   T   T   T
  0.9743790024402759  0.9585618213525601  0.2530918867667796   T   T   T
  0.3137988744449838  0.6373955708311091  0.2532922128597359   T   T   T
  0.1427917799742071  0.2969440520083737  0.2006192733135014   T   T   T
  0.1396986416479364  0.7931630219676929  0.1995629360706368   T   T   T
  0.6415746382938646  0.7937255639235375  0.1995167441137120   T   T   T
  0.8417058318106360  0.1743446829139488  0.1363827640797113   T   T   T
  0.3415665854097322  0.1667295431867257  0.1406018730429102   T   T   T
  0.5396450026982043  0.4401319904971210  0.1472114548091725   T   T   T
  0.3498644091074913  0.6647926943343425  0.1314220631976787   T   T   T
 
  0.00000000E+00  0.00000000E+00  0.00000000E+00
  0.00000000E+00  0.00000000E+00  0.00000000E+00
  0.00000000E+00  0.00000000E+00  0.00000000E+00
  0.00000000E+00  0.00000000E+00  0.00000000E+00
  0.00000000E+00  0.00000000E+00  0.00000000E+00
  0.00000000E+00  0.00000000E+00  0.00000000E+00
  0.00000000E+00  0.00000000E+00  0.00000000E+00
  0.00000000E+00  0.00000000E+00  0.00000000E+00
  0.42839012E-01 -0.10096226E+00  0.25643233E+00
  0.10954506E-01 -0.51982777E-01  0.18629179E-02
  0.58735112E-01 -0.24585229E-01 -0.79579246E-02
 -0.53146793E-01 -0.27505731E-01  0.26939369E-02
  0.00000000E+00  0.00000000E+00 -0.17007496E-02
 -0.11428393E-03 -0.22431755E-03 -0.23518186E-02
  0.80702145E-03 -0.66479877E-03 -0.55830615E-03
  0.43047210E-02 -0.19762483E-02 -0.28623704E-02
 -0.10047098E-03 -0.65798594E-04  0.33447973E-03
  0.14912773E-03 -0.10708279E-03  0.72453167E-03
 -0.29216775E-04 -0.47522779E-04  0.85477268E-03
  0.18165421E-02  0.31894362E-03  0.29112977E-02
 -0.55575910E-03 -0.17910222E-02  0.18826720E-02
  0.37171592E-02 -0.22165905E-02 -0.57154731E-02
  0.23201292E-02 -0.10257154E-02 -0.62906272E-03
 -0.23546540E-02  0.89692819E-02  0.77158692E-02
 -0.11702833E-01  0.93935719E-02  0.33826636E-01
 -0.17822235E+00 -0.44735096E+00 -0.29749798E+00
  0.16130856E+00  0.74460868E+00 -0.94122317E-01
  0.25547466E-02 -0.16868924E-01  0.66637893E-02
