# Supplementary material for: Insights into Reaction Kinetics in Confined Space: Real Time Observation of Water Formation under a Silica Cover
Source: J Am Chem Soc. 2021 Jun 7;143(23):8780–90. doi: 10.1021/jacs.1c03197 (PMC8297729; doi:10.1021/jacs.1c03197)
Supplement: Supplementary file 4 — ja1c03197_si_004.zip [file ja1c03197_si_004.zip › Structures/fixed_2O/POSCAR_5_OH]

commentline                             
   1.00000000000000     
     5.4332700000000003    0.0000000000000000    0.0000000000000000
    -2.7166399999999999    4.7053500000000001    0.0000000000000000
     0.0000000000000000    0.0000000000000000   40.0000000000000000
   Ru   Si   O    H 
    12     4    10     2
Selective dynamics
Direct
  0.4999998957870346  0.5000053131010418  0.0000000000000000   F   F   F
  0.0000063375799115  0.5000053131010418  0.0000000000000000   F   F   F
  0.4999935582071231  0.0000000000000000  0.0000000000000000   F   F   F
  0.0000000000000000  0.0000000000000000  0.0000000000000000   F   F   F
  0.3333276092575019  0.1666613535656225  0.0535275000000013   F   F   F
  0.8333395725871355  0.1666613535656225  0.0535275000000013   F   F   F
  0.3333339468374206  0.6666666666666643  0.0535275000000013   F   F   F
  0.8333275050445366  0.6666666666666643  0.0535275000000013   F   F   F
  0.5078797311494146  0.4816122822014064  0.1073416288707628   T   T   T
  0.9939944654817778  0.4925454040189222  0.1046637363757975   T   T   T
  0.5122095349542851  0.0196261883124329  0.1066941502689523   T   T   T
  0.0082265535777234  0.0178034885832243  0.1046398347099867   T   T   T
  0.9783360713148568  0.9637055738680402  0.2906956983039347   F   F   T
  0.3097036583079374  0.6293113432984055  0.2903302832404849   T   T   T
  0.9619055148735688  0.9570684589202526  0.2096553907730378   T   T   T
  0.2941458252559848  0.6228797616766049  0.2089447091403434   T   T   T
  0.6432847939179962  0.7960339366838980  0.3031186639773419   T   T   T
  0.1446651295089395  0.7970355079850858  0.3034699136605867   T   T   T
  0.1448292728988416  0.2967388549338522  0.3035279271721641   T   T   T
  0.9745963975972464  0.9632397776615813  0.2501284358732597   T   T   T
  0.3016280265944385  0.6256209169291633  0.2497065165988661   T   T   T
  0.1176209451831329  0.2886183043711669  0.1965578076340182   T   T   T
  0.1185364379163750  0.7818259356428390  0.1967147549747969   T   T   T
  0.6291633248390890  0.7897223413022033  0.1969441632269023   T   T   T
  0.5073194130045513  0.2381627744035809  0.1504449973141451   T   T   T
  0.3274030865956724  0.6570231178384327  0.1350810011226654   T   T   T
  0.8616008784352406  0.7107134566715585  0.1292715391806206   T   T   T
  0.6878799507172926  0.3302845144879172  0.1627612672843264   T   T   T
 
  0.00000000E+00  0.00000000E+00  0.00000000E+00
  0.00000000E+00  0.00000000E+00  0.00000000E+00
  0.00000000E+00  0.00000000E+00  0.00000000E+00
  0.00000000E+00  0.00000000E+00  0.00000000E+00
  0.00000000E+00  0.00000000E+00  0.00000000E+00
  0.00000000E+00  0.00000000E+00  0.00000000E+00
  0.00000000E+00  0.00000000E+00  0.00000000E+00
  0.00000000E+00  0.00000000E+00  0.00000000E+00
  0.00000000E+00  0.00000000E+00  0.00000000E+00
  0.00000000E+00  0.00000000E+00  0.00000000E+00
  0.00000000E+00  0.00000000E+00  0.00000000E+00
  0.00000000E+00  0.00000000E+00  0.00000000E+00
  0.00000000E+00  0.00000000E+00  0.00000000E+00
  0.00000000E+00  0.00000000E+00  0.00000000E+00
  0.00000000E+00  0.00000000E+00  0.00000000E+00
  0.00000000E+00  0.00000000E+00  0.00000000E+00
  0.00000000E+00  0.00000000E+00  0.00000000E+00
  0.00000000E+00  0.00000000E+00  0.00000000E+00
  0.00000000E+00  0.00000000E+00  0.00000000E+00
  0.00000000E+00  0.00000000E+00  0.00000000E+00
  0.00000000E+00  0.00000000E+00  0.00000000E+00
  0.00000000E+00  0.00000000E+00  0.00000000E+00
  0.00000000E+00  0.00000000E+00  0.00000000E+00
  0.00000000E+00  0.00000000E+00  0.00000000E+00
  0.00000000E+00  0.00000000E+00  0.00000000E+00
  0.00000000E+00  0.00000000E+00  0.00000000E+00
  0.00000000E+00  0.00000000E+00  0.00000000E+00
  0.00000000E+00  0.00000000E+00  0.00000000E+00
