# Supplementary material for: Insights into Reaction Kinetics in Confined Space: Real Time Observation of Water Formation under a Silica Cover
Source: J Am Chem Soc. 2021 Jun 7;143(23):8780–90. doi: 10.1021/jacs.1c03197 (PMC8297729; doi:10.1021/jacs.1c03197)
Supplement: Supplementary file 4 — ja1c03197_si_004.zip [file ja1c03197_si_004.zip › Structures/fixed_2O/POSCAR_6_OH_TS]

commentline                             
   1.00000000000000     
     5.4332700000000003    0.0000000000000000    0.0000000000000000
    -2.7166399999999999    4.7053500000000001    0.0000000000000000
     0.0000000000000000    0.0000000000000000   40.0000000000000000
   Ru   Si   O    H 
    12     4    10     2
Selective dynamics
Direct
  0.4999998957870346  0.5000053131010418  0.0000000000000000   F   F   F
  0.0000063375799116  0.5000053131010418  0.0000000000000000   F   F   F
  0.4999935582071230  0.0000000000000000  0.0000000000000000   F   F   F
  0.0000000000000000  0.0000000000000000  0.0000000000000000   F   F   F
  0.3333276092575019  0.1666613535656225  0.0535275000000013   F   F   F
  0.8333395725871356  0.1666613535656225  0.0535275000000013   F   F   F
  0.3333339468374206  0.6666666666666644  0.0535275000000013   F   F   F
  0.8333275050445366  0.6666666666666644  0.0535275000000013   F   F   F
  0.4990006236547379  0.4974634995017837  0.1046587252398568   T   T   T
  0.9973423179354907  0.4958123535435791  0.1050368220952662   T   T   T
  0.5177623615059255  0.0322709846255253  0.1073889496399222   T   T   T
  0.0028214409345959  0.0040122834746736  0.1046275971291127   T   T   T
  0.9783360713148568  0.9637055738680402  0.2894560647490990   F   F   T
  0.3102994433160269  0.6271374831088729  0.2888515004137027   T   T   T
  0.9776650023883369  0.9570862706883027  0.2085697662710201   T   T   T
  0.3102816750668637  0.6240565700192290  0.2073894595777661   T   T   T
  0.6438370992357838  0.7954471741562856  0.3017106604212266   T   T   T
  0.1446675598546679  0.7950070947789375  0.3017053701333519   T   T   T
  0.1443578132460955  0.2959324550690621  0.3025588779892163   T   T   T
  0.9833007967588994  0.9689547880470532  0.2489172682853636   T   T   T
  0.3077590299909719  0.6183686067419821  0.2482125138226146   T   T   T
  0.1300637848186676  0.2883548175435419  0.1944951530993473   T   T   T
  0.1438245815631948  0.7928801369528969  0.1958382670061092   T   T   T
  0.6456956546680515  0.7863803827644218  0.1959105581810766   T   T   T
  0.6529481487903763  0.2608572743593553  0.1549236768856992   T   T   T
  0.3357139187383042  0.6695980773741412  0.1357803391316096   T   T   T
  0.7685859212171486  0.5410133377643539  0.1374323997624040   T   T   T
  0.8098200221970747  0.2481183998699124  0.1656067062644101   T   T   T
 
  0.00000000E+00  0.00000000E+00  0.00000000E+00
  0.00000000E+00  0.00000000E+00  0.00000000E+00
  0.00000000E+00  0.00000000E+00  0.00000000E+00
  0.00000000E+00  0.00000000E+00  0.00000000E+00
  0.00000000E+00  0.00000000E+00  0.00000000E+00
  0.00000000E+00  0.00000000E+00  0.00000000E+00
  0.00000000E+00  0.00000000E+00  0.00000000E+00
  0.00000000E+00  0.00000000E+00  0.00000000E+00
 -0.12095496E-01  0.30068296E-01 -0.71300412E-01
  0.26822385E-01  0.44276226E-01 -0.97018677E-01
 -0.14133925E-01 -0.79040378E-02 -0.64621164E-01
 -0.35567758E-02 -0.53264430E-02 -0.20926073E-01
  0.00000000E+00  0.00000000E+00 -0.62185484E-03
  0.30352635E-03  0.13936746E-03 -0.17511671E-02
 -0.78021551E-03  0.48915629E-02 -0.20706866E-02
 -0.45150040E-03  0.28487728E-02 -0.47928658E-02
  0.72678343E-04  0.91707309E-05 -0.71007529E-03
  0.19717241E-03 -0.58252554E-04 -0.12637251E-02
  0.81677859E-04  0.19216075E-03 -0.12461359E-02
 -0.49654384E-03 -0.62963913E-03  0.10460275E-02
  0.17393682E-02  0.46055386E-03 -0.11914393E-02
 -0.76404945E-02  0.32261494E-02 -0.16712968E-02
  0.12638825E-02  0.86968067E-02 -0.37448152E-03
 -0.67142055E-02  0.16412485E-01 -0.64030091E-02
 -0.58316796E-01  0.35966517E+00  0.41954708E-01
  0.48828009E-02  0.30847900E-01  0.82673646E-03
  0.10741610E+00 -0.71707850E+00  0.54217024E+00
 -0.29676891E-01  0.14216827E+00  0.10139418E-02
