# Supplementary material for: Insights into Reaction Kinetics in Confined Space: Real Time Observation of Water Formation under a Silica Cover
Source: J Am Chem Soc. 2021 Jun 7;143(23):8780–90. doi: 10.1021/jacs.1c03197 (PMC8297729; doi:10.1021/jacs.1c03197)
Supplement: Supplementary file 4 — ja1c03197_si_004.zip [file ja1c03197_si_004.zip › Structures/fixed_2O/POSCAR_7_H2O_bottom]

commentline                             
   1.00000000000000     
     5.4332700000000003    0.0000000000000000    0.0000000000000000
    -2.7166399999999999    4.7053500000000001    0.0000000000000000
     0.0000000000000000    0.0000000000000000   40.0000000000000000
   Ru   Si   O    H 
    12     4    10     2
Selective dynamics
Direct
  0.4999998957870346  0.5000053131010418  0.0000000000000000   F   F   F
  0.0000063375799115  0.5000053131010418  0.0000000000000000   F   F   F
  0.4999935582071231  0.0000000000000000  0.0000000000000000   F   F   F
  0.0000000000000000  0.0000000000000000  0.0000000000000000   F   F   F
  0.3333276092575019  0.1666613535656225  0.0535275000000013   F   F   F
  0.8333395725871355  0.1666613535656225  0.0535275000000013   F   F   F
  0.3333339468374206  0.6666666666666643  0.0535275000000013   F   F   F
  0.8333275050445366  0.6666666666666643  0.0535275000000013   F   F   F
  0.5117611439245550  0.4917736473869876  0.1050650372359449   T   T   T
  0.9804683656912503  0.4916323442337711  0.1048574746969069   T   T   T
  0.5119792464429862  0.0237058743625246  0.1075424713593782   T   T   T
  0.0006592414873905  0.0015742489470609  0.1042096330251630   T   T   T
  0.9553153252353255  0.9345691064938038  0.2934018660431871   F   F   T
  0.2856273260616615  0.5978410390342593  0.2930346044654732   T   T   T
  0.9468185217756544  0.9200204975297566  0.2124303250871328   T   T   T
  0.2806304010182413  0.5868351748965557  0.2117059817109866   T   T   T
  0.6199306162222106  0.7663188815414752  0.3055289916309424   T   T   T
  0.1211561989601398  0.7664513114066130  0.3059964917970814   T   T   T
  0.1206150525077387  0.2663036892543992  0.3065806570303796   T   T   T
  0.9582957630747982  0.9365987674748580  0.2528185792980279   T   T   T
  0.2766290110567503  0.5874339858116356  0.2524103582356296   T   T   T
  0.1205073905664591  0.2517914159969906  0.1984973956724277   T   T   T
  0.1033908529730474  0.7439548065585742  0.1994303683782223   T   T   T
  0.6151041372238494  0.7450340550985753  0.2001959559474841   T   T   T
  0.5885388141484013  0.2032023213797792  0.1683598942750719   T   T   T
  0.3250570259442854  0.6513041254136887  0.1349763028420200   T   T   T
  0.4296226589166423  0.2401426204732022  0.1700421775009036   T   T   T
  0.7560401182240502  0.3933448652619713  0.1660863809720194   T   T   T
 
  0.00000000E+00  0.00000000E+00  0.00000000E+00
  0.00000000E+00  0.00000000E+00  0.00000000E+00
  0.00000000E+00  0.00000000E+00  0.00000000E+00
  0.00000000E+00  0.00000000E+00  0.00000000E+00
  0.00000000E+00  0.00000000E+00  0.00000000E+00
  0.00000000E+00  0.00000000E+00  0.00000000E+00
  0.00000000E+00  0.00000000E+00  0.00000000E+00
  0.00000000E+00  0.00000000E+00  0.00000000E+00
  0.00000000E+00  0.00000000E+00  0.00000000E+00
  0.00000000E+00  0.00000000E+00  0.00000000E+00
  0.00000000E+00  0.00000000E+00  0.00000000E+00
  0.00000000E+00  0.00000000E+00  0.00000000E+00
  0.00000000E+00  0.00000000E+00  0.00000000E+00
  0.00000000E+00  0.00000000E+00  0.00000000E+00
  0.00000000E+00  0.00000000E+00  0.00000000E+00
  0.00000000E+00  0.00000000E+00  0.00000000E+00
  0.00000000E+00  0.00000000E+00  0.00000000E+00
  0.00000000E+00  0.00000000E+00  0.00000000E+00
  0.00000000E+00  0.00000000E+00  0.00000000E+00
  0.00000000E+00  0.00000000E+00  0.00000000E+00
  0.00000000E+00  0.00000000E+00  0.00000000E+00
  0.00000000E+00  0.00000000E+00  0.00000000E+00
  0.00000000E+00  0.00000000E+00  0.00000000E+00
  0.00000000E+00  0.00000000E+00  0.00000000E+00
  0.00000000E+00  0.00000000E+00  0.00000000E+00
  0.00000000E+00  0.00000000E+00  0.00000000E+00
  0.00000000E+00  0.00000000E+00  0.00000000E+00
  0.00000000E+00  0.00000000E+00  0.00000000E+00
