# Supplementary material for: Insights into Reaction Kinetics in Confined Space: Real Time Observation of Water Formation under a Silica Cover
Source: J Am Chem Soc. 2021 Jun 7;143(23):8780–90. doi: 10.1021/jacs.1c03197 (PMC8297729; doi:10.1021/jacs.1c03197)
Supplement: Supplementary file 4 — ja1c03197_si_004.zip [file ja1c03197_si_004.zip › Structures/fixed_2O/POSCAR_7_H2O_intercal]

commentline                             
   1.00000000000000     
     5.4332700000000003    0.0000000000000000    0.0000000000000000
    -2.7166399999999999    4.7053500000000001    0.0000000000000000
     0.0000000000000000    0.0000000000000000   40.0000000000000000
   Ru   Si   O    H 
    12     4    10     2
Selective dynamics
Direct
  0.4999998957870346  0.5000053131010418  0.0000000000000000   F   F   F
  0.0000063375799115  0.5000053131010418  0.0000000000000000   F   F   F
  0.4999935582071231  0.0000000000000000  0.0000000000000000   F   F   F
  0.0000000000000000  0.0000000000000000  0.0000000000000000   F   F   F
  0.3333276092575019  0.1666613535656225  0.0535275000000013   F   F   F
  0.8333395725871355  0.1666613535656225  0.0535275000000013   F   F   F
  0.3333339468374206  0.6666666666666643  0.0535275000000013   F   F   F
  0.8333275050445366  0.6666666666666643  0.0535275000000013   F   F   F
  0.5121664178641411  0.4869052836971188  0.1056654618900919   T   T   T
  0.9747507525385507  0.4868901021812187  0.1056708600596979   T   T   T
  0.5116308766147719  0.0232112815372464  0.1057096706829951   T   T   T
  0.9999212660080153  0.9997860579680362  0.1043299427093323   T   T   T
  0.9783348266012766  0.9637115198656829  0.2847243463226463   F   F   T
  0.3109053885800602  0.6293834794257878  0.2842026633550621   T   T   T
  0.9791052235253864  0.9670445490143420  0.2036117248098998   T   T   T
  0.3114954312038592  0.6326265892332943  0.2022386078857296   T   T   T
  0.6439405749198582  0.7984756685027918  0.2967807920921282   T   T   T
  0.1471847602709174  0.7996306138058181  0.2973215145424010   T   T   T
  0.1418269822709055  0.2981566123600083  0.2974752603073477   T   T   T
  0.9878168196010121  0.9805263918885249  0.2441193285808568   T   T   T
  0.2988839259579983  0.6357317674176606  0.2433573506276106   T   T   T
  0.1407490412095745  0.2982707740187024  0.1900863265076027   T   T   T
  0.1460492539021865  0.8040175338213599  0.1904887466374435   T   T   T
  0.6475186325798409  0.8032807371879495  0.1911658517280142   T   T   T
  0.3319393030146071  0.6638081652967165  0.1337505415984752   T   T   T
  0.6391682027013358  0.3275819174589589  0.2429246848021114   T   T   T
  0.8179989139705512  0.3266204073987822  0.2435416233319921   T   T   T
  0.4934840969616926  0.1274399738271423  0.2438273533166759   T   T   T
 
  0.00000000E+00  0.00000000E+00  0.00000000E+00
  0.00000000E+00  0.00000000E+00  0.00000000E+00
  0.00000000E+00  0.00000000E+00  0.00000000E+00
  0.00000000E+00  0.00000000E+00  0.00000000E+00
  0.00000000E+00  0.00000000E+00  0.00000000E+00
  0.00000000E+00  0.00000000E+00  0.00000000E+00
  0.00000000E+00  0.00000000E+00  0.00000000E+00
  0.00000000E+00  0.00000000E+00  0.00000000E+00
  0.00000000E+00  0.00000000E+00  0.00000000E+00
  0.00000000E+00  0.00000000E+00  0.00000000E+00
  0.00000000E+00  0.00000000E+00  0.00000000E+00
  0.00000000E+00  0.00000000E+00  0.00000000E+00
  0.00000000E+00  0.00000000E+00  0.00000000E+00
  0.00000000E+00  0.00000000E+00  0.00000000E+00
  0.00000000E+00  0.00000000E+00  0.00000000E+00
  0.00000000E+00  0.00000000E+00  0.00000000E+00
  0.00000000E+00  0.00000000E+00  0.00000000E+00
  0.00000000E+00  0.00000000E+00  0.00000000E+00
  0.00000000E+00  0.00000000E+00  0.00000000E+00
  0.00000000E+00  0.00000000E+00  0.00000000E+00
  0.00000000E+00  0.00000000E+00  0.00000000E+00
  0.00000000E+00  0.00000000E+00  0.00000000E+00
  0.00000000E+00  0.00000000E+00  0.00000000E+00
  0.00000000E+00  0.00000000E+00  0.00000000E+00
  0.00000000E+00  0.00000000E+00  0.00000000E+00
  0.00000000E+00  0.00000000E+00  0.00000000E+00
  0.00000000E+00  0.00000000E+00  0.00000000E+00
  0.00000000E+00  0.00000000E+00  0.00000000E+00
