# Supplementary material for: Insights into Reaction Kinetics in Confined Space: Real Time Observation of Water Formation under a Silica Cover
Source: J Am Chem Soc. 2021 Jun 7;143(23):8780–90. doi: 10.1021/jacs.1c03197 (PMC8297729; doi:10.1021/jacs.1c03197)
Supplement: Supplementary file 4 — ja1c03197_si_004.zip [file ja1c03197_si_004.zip › Structures/fixed_2O/POSCAR_8_H2O_TS_bottom]

commentline                             
   1.00000000000000     
     5.4332700000000003    0.0000000000000000    0.0000000000000000
    -2.7166399999999999    4.7053500000000001    0.0000000000000000
     0.0000000000000000    0.0000000000000000   40.0000000000000000
   Ru   Si   O    H 
    12     4    10     2
Selective dynamics
Direct
  0.4999998957870346  0.5000053131010418  0.0000000000000000   F   F   F
  0.0000063375799116  0.5000053131010418  0.0000000000000000   F   F   F
  0.4999935582071230  0.0000000000000000  0.0000000000000000   F   F   F
  0.0000000000000000  0.0000000000000000  0.0000000000000000   F   F   F
  0.3333276092575019  0.1666613535656225  0.0535275000000013   F   F   F
  0.8333395725871356  0.1666613535656225  0.0535275000000013   F   F   F
  0.3333339468374206  0.6666666666666644  0.0535275000000013   F   F   F
  0.8333275050445366  0.6666666666666644  0.0535275000000013   F   F   F
  0.5123058690175727  0.4871926966429419  0.1055746111004774   T   T   T
  0.9745362907160506  0.4868983981743162  0.1057172102536828   T   T   T
  0.5117515505976068  0.0235281497039315  0.1055480227893488   T   T   T
  0.0000871148345014  0.9999884102739702  0.1044346954667742   T   T   T
  0.9783348266012767  0.9637115198656829  0.2840626039375116   F   F   T
  0.3092807097780385  0.6282605531379467  0.2834698966844355   T   T   T
  0.9836199342984644  0.9669580722593206  0.2033461147754054   T   T   T
  0.3032288729086458  0.6257438569750009  0.2022952338144736   T   T   T
  0.6432573849513047  0.7956231717421978  0.2961418828902889   T   T   T
  0.1439722629220855  0.7956118632554464  0.2966507340964227   T   T   T
  0.1440658996385777  0.2965982939446212  0.2970166504712295   T   T   T
  0.9840791548128260  0.9697183174473258  0.2435882155823290   T   T   T
  0.3040235172958273  0.6237497333751871  0.2428852412296051   T   T   T
  0.1430683052207664  0.2936073946918927  0.1886339272033888   T   T   T
  0.1384506994999521  0.7935999714280876  0.1894042476081871   T   T   T
  0.6457376094957363  0.7914316816629190  0.1903147404393240   T   T   T
  0.3330411023474543  0.6650467404282435  0.1333840589064243   T   T   T
  0.6404945604836665  0.2855210629692579  0.1932854432067985   T   T   T
  0.6508325607988344  0.1654337903123239  0.1759249988956985   T   T   T
  0.6483941760565322  0.4441721054070947  0.1810270473491034   T   T   T
 
  0.00000000E+00  0.00000000E+00  0.00000000E+00
  0.00000000E+00  0.00000000E+00  0.00000000E+00
  0.00000000E+00  0.00000000E+00  0.00000000E+00
  0.00000000E+00  0.00000000E+00  0.00000000E+00
  0.00000000E+00  0.00000000E+00  0.00000000E+00
  0.00000000E+00  0.00000000E+00  0.00000000E+00
  0.00000000E+00  0.00000000E+00  0.00000000E+00
  0.00000000E+00  0.00000000E+00  0.00000000E+00
  0.66784439E-02 -0.20345423E-02  0.12343073E-02
  0.34781036E-02  0.18749211E-02 -0.43459647E-02
  0.36102703E-02  0.84367358E-02  0.19101960E-02
  0.19529766E-02  0.61007394E-03  0.58661421E-03
  0.00000000E+00  0.00000000E+00 -0.65716053E-01
 -0.84280646E-02 -0.38995084E-02 -0.69979516E-01
 -0.27337905E-02  0.18017098E-01 -0.62446134E-01
 -0.29401246E-01 -0.41360252E-02 -0.70581347E-01
 -0.36064591E-02 -0.42083522E-02 -0.75883286E-01
 -0.34926536E-02 -0.15404775E-02 -0.52335562E-01
 -0.34525634E-02 -0.11942187E-02 -0.52339074E-01
  0.14851677E-01  0.14178574E-01 -0.56434935E-01
 -0.33996825E-01 -0.17900111E-01 -0.61594701E-01
 -0.42734543E-02  0.31177212E-02 -0.10255296E+00
 -0.16750786E-01  0.69088126E-02 -0.97124380E-01
 -0.28124975E-02 -0.12222516E-01 -0.41348153E-01
  0.60656517E-02  0.43643172E-02 -0.10582298E-01
  0.15864401E-01 -0.17536336E-01  0.56453245E+00
 -0.14159227E+00  0.11971001E-01  0.45002549E+00
 -0.30871424E-01  0.40031449E-02  0.62846874E+00
