# Supplementary material for: Insights into Reaction Kinetics in Confined Space: Real Time Observation of Water Formation under a Silica Cover
Source: J Am Chem Soc. 2021 Jun 7;143(23):8780–90. doi: 10.1021/jacs.1c03197 (PMC8297729; doi:10.1021/jacs.1c03197)
Supplement: Supplementary file 4 — ja1c03197_si_004.zip [file ja1c03197_si_004.zip › Structures/fixed_2O/POSCAR_8_H2O_TS_top]

commentline                             
   1.00000000000000     
     5.4332700000000003    0.0000000000000000    0.0000000000000000
    -2.7166399999999999    4.7053500000000001    0.0000000000000000
     0.0000000000000000    0.0000000000000000   40.0000000000000000
   Ru   Si   O    H 
    12     4    10     2
Selective dynamics
Direct
  0.4999998957870346  0.5000053131010418  0.0000000000000000   F   F   F
  0.0000063375799116  0.5000053131010418  0.0000000000000000   F   F   F
  0.4999935582071230  0.0000000000000000  0.0000000000000000   F   F   F
  0.0000000000000000  0.0000000000000000  0.0000000000000000   F   F   F
  0.3333276092575019  0.1666613535656225  0.0535275000000013   F   F   F
  0.8333395725871356  0.1666613535656225  0.0535275000000013   F   F   F
  0.3333339468374206  0.6666666666666644  0.0535275000000013   F   F   F
  0.8333275050445366  0.6666666666666644  0.0535275000000013   F   F   F
  0.5120253678156932  0.4871788592662920  0.1056836285757904   T   T   T
  0.9748749870751330  0.4871109335956619  0.1056803922406261   T   T   T
  0.5116222458384411  0.0233753125159386  0.1057084482961419   T   T   T
  0.9999057637659191  0.9998635289304142  0.1043295554716533   T   T   T
  0.9783348266012767  0.9637115198656829  0.2851158488186961   F   F   T
  0.3164312152523250  0.6401380775332738  0.2845124459272635   T   T   T
  0.9829805178384383  0.9721859766501959  0.2044054015120760   T   T   T
  0.3156982210483805  0.6379117073624542  0.2032587575159447   T   T   T
  0.6467680563168119  0.8002926639578803  0.2983126963607368   T   T   T
  0.1462424292939500  0.8001291586307020  0.2983679460659550   T   T   T
  0.1476348171021574  0.3025439422117464  0.2985456194427786   T   T   T
  0.9839150943080339  0.9736030548895931  0.2448147761690589   T   T   T
  0.3135428321351078  0.6345553154762501  0.2440927668041153   T   T   T
  0.1482304442306248  0.3028904033572632  0.1909291323206777   T   T   T
  0.1480828336259538  0.8059937236435932  0.1914120468186301   T   T   T
  0.6515414786792516  0.8059875325575485  0.1915156778229263   T   T   T
  0.3319309709567234  0.6644230205377659  0.1337726384265439   T   T   T
  0.6454269261923675  0.2981623268245378  0.2992052863808818   T   T   T
  0.7936841168816942  0.3090967292676055  0.3137360881290009   T   T   T
  0.5083486620573278  0.3093385707779804  0.3137640233598890   T   T   T
 
  0.00000000E+00  0.00000000E+00  0.00000000E+00
  0.00000000E+00  0.00000000E+00  0.00000000E+00
  0.00000000E+00  0.00000000E+00  0.00000000E+00
  0.00000000E+00  0.00000000E+00  0.00000000E+00
  0.00000000E+00  0.00000000E+00  0.00000000E+00
  0.00000000E+00  0.00000000E+00  0.00000000E+00
  0.00000000E+00  0.00000000E+00  0.00000000E+00
  0.00000000E+00  0.00000000E+00  0.00000000E+00
  0.38788152E-03 -0.14898760E-03 -0.38788152E-03
 -0.41870654E-03 -0.19265639E-03 -0.48806284E-03
  0.92475065E-04  0.55741914E-03 -0.55741914E-03
  0.97612569E-04  0.61650043E-04  0.52145662E-03
  0.00000000E+00  0.00000000E+00 -0.36468569E-01
 -0.23632517E-03 -0.31968116E-01 -0.36864157E-01
  0.67558172E-03 -0.10686008E-02 -0.36293894E-01
  0.17724387E-03 -0.97792381E-02 -0.38145964E-01
 -0.21834390E-02 -0.10634632E-01 -0.77409336E-01
  0.16748262E-02 -0.11883046E-01 -0.74904803E-01
  0.36013900E-02 -0.14351616E-01 -0.25011936E-01
  0.35679963E-02  0.16725143E-01 -0.40008309E-01
  0.25944393E-03 -0.35014656E-01 -0.41233604E-01
  0.10660320E-02 -0.62317919E-02 -0.52112268E-01
 -0.27999395E-03 -0.57129040E-02 -0.31361891E-01
 -0.27742519E-03 -0.35782713E-02 -0.29764127E-01
 -0.37760652E-03  0.17467512E-03 -0.33727711E-02
  0.34035961E-02 -0.36810213E-02  0.58232576E+00
  0.32263523E-02 -0.73543364E-02  0.57875006E+00
 -0.28487458E-01 -0.43843456E-01  0.54252038E+00
