# Supplementary material for: Insights into Reaction Kinetics in Confined Space: Real Time Observation of Water Formation under a Silica Cover
Source: J Am Chem Soc. 2021 Jun 7;143(23):8780–90. doi: 10.1021/jacs.1c03197 (PMC8297729; doi:10.1021/jacs.1c03197)
Supplement: Supplementary file 4 — ja1c03197_si_004.zip [file ja1c03197_si_004.zip › Structures/free_1O/POSCAR_0_bare]

commentline                             
   1.00000000000000     
     5.4332700000000003    0.0000000000000000    0.0000000000000000
    -2.7166399999999999    4.7053500000000001    0.0000000000000000
     0.0000000000000000    0.0000000000000000   40.0000000000000000
   Ru   Si   O 
    12     4     9
Selective dynamics
Direct
  0.4999998957870346  0.5000053131010418  0.0000000000000000   F   F   F
  0.0000063375799115  0.5000053131010418  0.0000000000000000   F   F   F
  0.4999935582071231  0.0000000000000000  0.0000000000000000   F   F   F
  0.0000000000000000  0.0000000000000000  0.0000000000000000   F   F   F
  0.3333276092575019  0.1666613535656225  0.0535275000000013   F   F   F
  0.8333395725871355  0.1666613535656225  0.0535275000000013   F   F   F
  0.3333339468374206  0.6666666666666643  0.0535275000000013   F   F   F
  0.8333275050445366  0.6666666666666643  0.0535275000000013   F   F   F
  0.5135215761847084  0.5268878732024544  0.1054984115001469   T   T   T
  0.9993601642351898  0.4986776601993710  0.1043362652048727   T   T   T
  0.5116244454764702  0.9895688105636914  0.1057152130612853   T   T   T
  0.9781779993420630  0.9895917311436554  0.1056998093907892   T   T   T
  0.7552628008687784  0.0020844596431448  0.2757656765741530   T   T   T
  0.0871781806537444  0.6657867228101857  0.2759087554161374   T   T   T
  0.7533197217693463 -0.0012261996962342  0.1945473168473829   T   T   T
  0.0853950796491993  0.6628147013843038  0.1948077867181814   T   T   T
  0.4213626815876931  0.8341240275625433  0.2884010870766018   T   T   T
  0.9212605989431717  0.8341177989673544  0.2883771625050290   T   T   T
  0.9211968926717145  0.3337929584237144  0.2892092187692414   T   T   T
  0.7584262229072327  0.0088305945501537  0.2351591864901036   T   T   T
  0.0836606922223154  0.6585696985009331  0.2353297643403316   T   T   T
  0.9198011350284790  0.3314463034176936  0.1810550246777830   T   T   T
  0.9149759568127627  0.8260700487168602  0.1825941954050165   T   T   T
  0.4190066030297355  0.8269444725309280  0.1825489465489853   T   T   T
  0.3383261807771253  0.1762610036071398  0.1341154173179170   T   T   T
 
  0.00000000E+00  0.00000000E+00  0.00000000E+00
  0.00000000E+00  0.00000000E+00  0.00000000E+00
  0.00000000E+00  0.00000000E+00  0.00000000E+00
  0.00000000E+00  0.00000000E+00  0.00000000E+00
  0.00000000E+00  0.00000000E+00  0.00000000E+00
  0.00000000E+00  0.00000000E+00  0.00000000E+00
  0.00000000E+00  0.00000000E+00  0.00000000E+00
  0.00000000E+00  0.00000000E+00  0.00000000E+00
  0.00000000E+00  0.00000000E+00  0.00000000E+00
  0.00000000E+00  0.00000000E+00  0.00000000E+00
  0.00000000E+00  0.00000000E+00  0.00000000E+00
  0.00000000E+00  0.00000000E+00  0.00000000E+00
  0.00000000E+00  0.00000000E+00  0.00000000E+00
  0.00000000E+00  0.00000000E+00  0.00000000E+00
  0.00000000E+00  0.00000000E+00  0.00000000E+00
  0.00000000E+00  0.00000000E+00  0.00000000E+00
  0.00000000E+00  0.00000000E+00  0.00000000E+00
  0.00000000E+00  0.00000000E+00  0.00000000E+00
  0.00000000E+00  0.00000000E+00  0.00000000E+00
  0.00000000E+00  0.00000000E+00  0.00000000E+00
  0.00000000E+00  0.00000000E+00  0.00000000E+00
  0.00000000E+00  0.00000000E+00  0.00000000E+00
  0.00000000E+00  0.00000000E+00  0.00000000E+00
  0.00000000E+00  0.00000000E+00  0.00000000E+00
  0.00000000E+00  0.00000000E+00  0.00000000E+00
