# Supplementary material for: Insights into Reaction Kinetics in Confined Space: Real Time Observation of Water Formation under a Silica Cover
Source: J Am Chem Soc. 2021 Jun 7;143(23):8780–90. doi: 10.1021/jacs.1c03197 (PMC8297729; doi:10.1021/jacs.1c03197)
Supplement: Supplementary file 4 — ja1c03197_si_004.zip [file ja1c03197_si_004.zip › Structures/free_1O/POSCAR_1_H2_physisorp_penetrate]

commentline                             
   1.00000000000000     
     5.4332700000000003    0.0000000000000000    0.0000000000000000
    -2.7166399999999999    4.7053500000000001    0.0000000000000000
     0.0000000000000000    0.0000000000000000   40.0000000000000000
   Ru   Si   O    H 
    12     4     9     2
Selective dynamics
Direct
  0.4999998957870346  0.5000053131010418  0.0000000000000000   F   F   F
  0.0000063375799115  0.5000053131010418  0.0000000000000000   F   F   F
  0.4999935582071231  0.0000000000000000  0.0000000000000000   F   F   F
  0.0000000000000000  0.0000000000000000  0.0000000000000000   F   F   F
  0.3333276092575019  0.1666613535656225  0.0535275000000013   F   F   F
  0.8333395725871355  0.1666613535656225  0.0535275000000013   F   F   F
  0.3333339468374206  0.6666666666666643  0.0535275000000013   F   F   F
  0.8333275050445366  0.6666666666666643  0.0535275000000013   F   F   F
  0.5113782763968543  0.5223392017373313  0.1057210097473036   T   T   T
  0.9992716441898655  0.5007242673378166  0.1042805670216082   T   T   T
  0.5128407291839099  0.9871472217740168  0.1055716998326065   T   T   T
  0.9776283370382731  0.9885928490064970  0.1057222533249005   T   T   T
  0.7345937591598798  0.7646042616678317  0.2759922932474886   T   T   T
  0.0667325274868843  0.4325578029877185  0.2761509155943935   T   T   T
  0.7338688684441967  0.7653096751845524  0.1947393337951525   T   T   T
  0.0661948577216096  0.4330574907095718  0.1950433016217961   T   T   T
  0.4008161564004097  0.5986866904926996  0.2886263069717503   T   T   T
  0.9005621190722829  0.5986480095591644  0.2893981881389207   T   T   T
  0.9005652262106272  0.0984248500740886  0.2886001780784806   T   T   T
  0.7384326122317214  0.7602582148548789  0.2353731908486209   T   T   T
  0.0630531152821811  0.4366969512616238  0.2355658842299540   T   T   T
  0.8972787382671265  0.0996217621819409  0.1827190703989813   T   T   T
  0.9003502700947598  0.5988025447235370  0.1814097266368689   T   T   T
  0.3995963525726159  0.6020612910489811  0.1826946743822351   T   T   T
  0.3368457466521333  0.1630956217079854  0.1342458367494217   T   T   T
  0.3321607381796501  0.0292348249904480  0.2344344426337865   T   T   T
  0.4672911428676827  0.1701243382995508  0.2345496735872205   T   T   T
 
  0.00000000E+00  0.00000000E+00  0.00000000E+00
  0.00000000E+00  0.00000000E+00  0.00000000E+00
  0.00000000E+00  0.00000000E+00  0.00000000E+00
  0.00000000E+00  0.00000000E+00  0.00000000E+00
  0.00000000E+00  0.00000000E+00  0.00000000E+00
  0.00000000E+00  0.00000000E+00  0.00000000E+00
  0.00000000E+00  0.00000000E+00  0.00000000E+00
  0.00000000E+00  0.00000000E+00  0.00000000E+00
  0.00000000E+00  0.00000000E+00  0.00000000E+00
  0.00000000E+00  0.00000000E+00  0.00000000E+00
  0.00000000E+00  0.00000000E+00  0.00000000E+00
  0.00000000E+00  0.00000000E+00  0.00000000E+00
  0.00000000E+00  0.00000000E+00  0.00000000E+00
  0.00000000E+00  0.00000000E+00  0.00000000E+00
  0.00000000E+00  0.00000000E+00  0.00000000E+00
  0.00000000E+00  0.00000000E+00  0.00000000E+00
  0.00000000E+00  0.00000000E+00  0.00000000E+00
  0.00000000E+00  0.00000000E+00  0.00000000E+00
  0.00000000E+00  0.00000000E+00  0.00000000E+00
  0.00000000E+00  0.00000000E+00  0.00000000E+00
  0.00000000E+00  0.00000000E+00  0.00000000E+00
  0.00000000E+00  0.00000000E+00  0.00000000E+00
  0.00000000E+00  0.00000000E+00  0.00000000E+00
  0.00000000E+00  0.00000000E+00  0.00000000E+00
  0.00000000E+00  0.00000000E+00  0.00000000E+00
  0.00000000E+00  0.00000000E+00  0.00000000E+00
  0.00000000E+00  0.00000000E+00  0.00000000E+00
