# Supplementary material for: Insights into Reaction Kinetics in Confined Space: Real Time Observation of Water Formation under a Silica Cover
Source: J Am Chem Soc. 2021 Jun 7;143(23):8780–90. doi: 10.1021/jacs.1c03197 (PMC8297729; doi:10.1021/jacs.1c03197)
Supplement: Supplementary file 4 — ja1c03197_si_004.zip [file ja1c03197_si_004.zip › Structures/free_1O/POSCAR_1_H2_physisorp_top]

commentline                             
   1.00000000000000     
     5.4332700000000003    0.0000000000000000    0.0000000000000000
    -2.7166399999999999    4.7053500000000001    0.0000000000000000
     0.0000000000000000    0.0000000000000000   40.0000000000000000
   Ru   Si   O    H 
    12     4     9     2
Selective dynamics
Direct
  0.4999998957870346  0.5000053131010418  0.0000000000000000   F   F   F
  0.0000063375799115  0.5000053131010418  0.0000000000000000   F   F   F
  0.4999935582071231  0.0000000000000000  0.0000000000000000   F   F   F
  0.0000000000000000  0.0000000000000000  0.0000000000000000   F   F   F
  0.3333276092575019  0.1666613535656225  0.0535275000000013   F   F   F
  0.8333395725871355  0.1666613535656225  0.0535275000000013   F   F   F
  0.3333339468374206  0.6666666666666643  0.0535275000000013   F   F   F
  0.8333275050445366  0.6666666666666643  0.0535275000000013   F   F   F
  0.5128573790348415  0.5255528689328959  0.1055825723838984   T   T   T
  0.9992593544187262  0.4985958594998682  0.1042648089429859   T   T   T
  0.5115136518291349  0.9889959541463752  0.1057418941556625   T   T   T
  0.9777277025927065  0.9890223488736601  0.1057083305917749   T   T   T
  0.7417360584880797  0.9649758063960111  0.2760919558904621   T   T   T
  0.0741111905136580  0.6295548614846639  0.2762558557864205   T   T   T
  0.7402331304633968  0.9635609491508746  0.1948488527132757   T   T   T
  0.0730069231546875  0.6283164295035484  0.1951555154359458   T   T   T
  0.4080947806877922  0.7973458374231245  0.2889288017450622   T   T   T
  0.9078402702429652  0.7973305188093988  0.2886712351966242   T   T   T
  0.9079557779689834  0.2970912098388743  0.2894245265871737   T   T   T
  0.7430104960104383  0.9703613536102004  0.2354846653105065   T   T   T
  0.0726535450515697  0.6245403863490732  0.2356791593647796   T   T   T
  0.9069774855725121  0.2966340223754619  0.1816243182425452   T   T   T
  0.9032752460366819  0.7921350453513142  0.1828069093446543   T   T   T
  0.4061724035695153  0.7933825561981336  0.1826211887387410   T   T   T
  0.3369344111556672  0.1734246343071700  0.1342713167143084   T   T   T
  0.4389472144456402  0.2450675533794728  0.3321038313030171   T   T   T
  0.3788259094491747  0.3429153859453259  0.3325313903237877   T   T   T
 
  0.00000000E+00  0.00000000E+00  0.00000000E+00
  0.00000000E+00  0.00000000E+00  0.00000000E+00
  0.00000000E+00  0.00000000E+00  0.00000000E+00
  0.00000000E+00  0.00000000E+00  0.00000000E+00
  0.00000000E+00  0.00000000E+00  0.00000000E+00
  0.00000000E+00  0.00000000E+00  0.00000000E+00
  0.00000000E+00  0.00000000E+00  0.00000000E+00
  0.00000000E+00  0.00000000E+00  0.00000000E+00
  0.00000000E+00  0.00000000E+00  0.00000000E+00
  0.00000000E+00  0.00000000E+00  0.00000000E+00
  0.00000000E+00  0.00000000E+00  0.00000000E+00
  0.00000000E+00  0.00000000E+00  0.00000000E+00
  0.00000000E+00  0.00000000E+00  0.00000000E+00
  0.00000000E+00  0.00000000E+00  0.00000000E+00
  0.00000000E+00  0.00000000E+00  0.00000000E+00
  0.00000000E+00  0.00000000E+00  0.00000000E+00
  0.00000000E+00  0.00000000E+00  0.00000000E+00
  0.00000000E+00  0.00000000E+00  0.00000000E+00
  0.00000000E+00  0.00000000E+00  0.00000000E+00
  0.00000000E+00  0.00000000E+00  0.00000000E+00
  0.00000000E+00  0.00000000E+00  0.00000000E+00
  0.00000000E+00  0.00000000E+00  0.00000000E+00
  0.00000000E+00  0.00000000E+00  0.00000000E+00
  0.00000000E+00  0.00000000E+00  0.00000000E+00
  0.00000000E+00  0.00000000E+00  0.00000000E+00
  0.00000000E+00  0.00000000E+00  0.00000000E+00
  0.00000000E+00  0.00000000E+00  0.00000000E+00
