# Supplementary material for: Insights into Reaction Kinetics in Confined Space: Real Time Observation of Water Formation under a Silica Cover
Source: J Am Chem Soc. 2021 Jun 7;143(23):8780–90. doi: 10.1021/jacs.1c03197 (PMC8297729; doi:10.1021/jacs.1c03197)
Supplement: Supplementary file 4 — ja1c03197_si_004.zip [file ja1c03197_si_004.zip › Structures/free_1O/POSCAR_2_H2_TS_bottom_penetrate]

commentline                             
   1.00000000000000     
     5.4332700000000003    0.0000000000000000    0.0000000000000000
    -2.7166399999999999    4.7053500000000001    0.0000000000000000
     0.0000000000000000    0.0000000000000000   40.0000000000000000
   Ru   Si   O    H 
    12     4     9     2
Selective dynamics
Direct
  0.4999998957870346  0.5000053131010418  0.0000000000000000   F   F   F
  0.0000063375799116  0.5000053131010418  0.0000000000000000   F   F   F
  0.4999935582071230  0.0000000000000000  0.0000000000000000   F   F   F
  0.0000000000000000  0.0000000000000000  0.0000000000000000   F   F   F
  0.3333276092575019  0.1666613535656225  0.0535275000000013   F   F   F
  0.8333395725871356  0.1666613535656225  0.0535275000000013   F   F   F
  0.3333339468374206  0.6666666666666644  0.0535275000000013   F   F   F
  0.8333275050445366  0.6666666666666644  0.0535275000000013   F   F   F
  0.5120210670255538  0.5238499693685098  0.1057003196635879   T   T   T
  0.9999566308239191  0.4999325745398626  0.1043863483143370   T   T   T
  0.5121515043137513  0.9878004078410871  0.1056875288089560   T   T   T
  0.9765745484491610  0.9882110443465345  0.1056125663693255   T   T   T
  0.9989545804609443  0.9840544101482782  0.2872662059342608   T   T   T
  0.3339356751436475  0.6521279084141396  0.2873526725114808   T   T   T
  0.9968190294785522  0.9832524815125525  0.2060560580033333   T   T   T
  0.3326428382138503  0.6519719411419121  0.2062254533223292   T   T   T
  0.6665321968442433  0.8181642143994543  0.3004664005077586   T   T   T
  0.1663860677850557  0.8181372558325790  0.3001150238075589   T   T   T
  0.1664788050952251  0.3180047366743715  0.2999009138780531   T   T   T
  0.9950233086807370  0.9808736370420322  0.2466665439017731   T   T   T
  0.3377904530338784  0.6556406758200519  0.2467734514118620   T   T   T
  0.1606753865091654  0.3179836005175629  0.1938825110925381   T   T   T
  0.1618792707345188  0.8144263668095634  0.1934981126799850   T   T   T
  0.6642518458864006  0.8171142759495198  0.1928314868448123   T   T   T
  0.3337851248095861  0.1663747186327030  0.1338815736096389   T   T   T
  0.7211950591096971  0.3412043876649478  0.1935642470043025   T   T   T
  0.6001764240283269  0.2900840892439980  0.1815987300373316   T   T   T
 
  0.00000000E+00  0.00000000E+00  0.00000000E+00
  0.00000000E+00  0.00000000E+00  0.00000000E+00
  0.00000000E+00  0.00000000E+00  0.00000000E+00
  0.00000000E+00  0.00000000E+00  0.00000000E+00
  0.00000000E+00  0.00000000E+00  0.00000000E+00
  0.00000000E+00  0.00000000E+00  0.00000000E+00
  0.00000000E+00  0.00000000E+00  0.00000000E+00
  0.00000000E+00  0.00000000E+00  0.00000000E+00
  0.58557294E-02  0.34172582E-02  0.30213253E-02
  0.31368765E-02  0.17944429E-02  0.81565587E-03
  0.62159774E-02  0.30621081E-02  0.32388335E-02
  0.11420881E-01  0.64300871E-02  0.48259639E-02
 -0.30369587E-01 -0.19020075E-01 -0.68216019E-01
 -0.29197081E-01 -0.17482224E-01 -0.68645938E-01
 -0.55428914E-01 -0.35144572E-01 -0.69573746E-01
 -0.57194469E-01 -0.35448744E-01 -0.70657889E-01
 -0.29623602E-01 -0.19198500E-01 -0.67328993E-01
 -0.28534361E-01 -0.15487266E-01 -0.71089507E-01
 -0.28604032E-01 -0.18350558E-01 -0.73138842E-01
 -0.43644386E-01 -0.28700891E-01 -0.70166796E-01
 -0.37734280E-01 -0.19808543E-01 -0.71023235E-01
 -0.72715721E-01 -0.35379073E-01 -0.71016438E-01
 -0.64545568E-01 -0.49231629E-01 -0.74829629E-01
 -0.56372016E-01 -0.35435150E-01 -0.79918981E-01
  0.27477407E-01  0.15662292E-01  0.12656260E-01
 -0.26554017E+00 -0.15977169E+00  0.77190613E+00
 -0.32701003E-01 -0.29300738E-01  0.45468566E+00
