# Supplementary material for: Insights into Reaction Kinetics in Confined Space: Real Time Observation of Water Formation under a Silica Cover
Source: J Am Chem Soc. 2021 Jun 7;143(23):8780–90. doi: 10.1021/jacs.1c03197 (PMC8297729; doi:10.1021/jacs.1c03197)
Supplement: Supplementary file 4 — ja1c03197_si_004.zip [file ja1c03197_si_004.zip › Structures/free_1O/POSCAR_2_H2_TS_bottom_split_fullsplit]

commentline                             
   1.00000000000000     
     5.4332700000000003    0.0000000000000000    0.0000000000000000
    -2.7166399999999999    4.7053500000000001    0.0000000000000000
     0.0000000000000000    0.0000000000000000   40.0000000000000000
   Ru   Si   O    H 
    12     4     9     2
Selective dynamics
Direct
  0.4999998957870346  0.5000053131010418  0.0000000000000000   F   F   F
  0.0000063375799116  0.5000053131010418  0.0000000000000000   F   F   F
  0.4999935582071230  0.0000000000000000  0.0000000000000000   F   F   F
  0.0000000000000000  0.0000000000000000  0.0000000000000000   F   F   F
  0.3333276092575019  0.1666613535656225  0.0535275000000013   F   F   F
  0.8333395725871356  0.1666613535656225  0.0535275000000013   F   F   F
  0.3333339468374206  0.6666666666666644  0.0535275000000013   F   F   F
  0.8333275050445366  0.6666666666666644  0.0535275000000013   F   F   F
  0.5065094591074369  0.5208137619162917  0.1057315720182474   T   T   T
  0.0035122454013772  0.5105246805079974  0.1045846465435948   T   T   T
  0.5048922554937538  0.9869939705645373  0.1064542939649936   T   T   T
  0.9800567074014199  0.9887961852353985  0.1070062512759005   T   T   T
  0.8493491902689352  0.9302551519318421  0.2877782981457125   T   T   T
  0.1847751468581958  0.5969535489783673  0.2876932429850211   T   T   T
  0.8485267168978537  0.9312021939220716  0.2066583227373404   T   T   T
  0.1844281043448101  0.5973925466170962  0.2064975620810138   T   T   T
  0.5170063323742353  0.7634068132500912  0.3009716025760397   T   T   T
  0.0170585344570159  0.7635281859475563  0.3001448160489970   T   T   T
  0.0172722862290026  0.2636696940352604  0.3006091162950199   T   T   T
  0.8441965088135164  0.9308786866580058  0.2472125512556856   T   T   T
  0.1896572372967250  0.5969691410304948  0.2471097918186278   T   T   T
  0.0138946050495858  0.2640059803539456  0.1938795188602455   T   T   T
  0.0170148309403518  0.7651412300220019  0.1947046542646504   T   T   T
  0.5166952372579874  0.7630652675347663  0.1931333953293649   T   T   T
  0.3364224181858037  0.1726080921079687  0.1351233271296211   T   T   T
  0.8538450533089315  0.2083425865986698  0.1318102866986424   T   T   T
  0.9317231757082247  0.6471625870097621  0.1381776635002774   T   T   T
 
  0.00000000E+00  0.00000000E+00  0.00000000E+00
  0.00000000E+00  0.00000000E+00  0.00000000E+00
  0.00000000E+00  0.00000000E+00  0.00000000E+00
  0.00000000E+00  0.00000000E+00  0.00000000E+00
  0.00000000E+00  0.00000000E+00  0.00000000E+00
  0.00000000E+00  0.00000000E+00  0.00000000E+00
  0.00000000E+00  0.00000000E+00  0.00000000E+00
  0.00000000E+00  0.00000000E+00  0.00000000E+00
  0.69271872E-02  0.60082895E-02 -0.16439669E-01
 -0.59693919E-01  0.55008537E-01 -0.12867028E-01
  0.18510267E-02  0.22192286E-02  0.16065196E-01
 -0.94877250E-02  0.37040392E-02 -0.44452723E-01
 -0.57521549E-03  0.18755804E-03  0.18861927E-02
  0.38945978E-03 -0.19154396E-03 -0.74490707E-03
 -0.47251649E-02  0.27979229E-02  0.46364120E-02
  0.24406870E-02 -0.17829933E-02 -0.43099257E-03
 -0.42052645E-03 -0.37249114E-03  0.18822299E-02
  0.35762588E-03 -0.17005225E-03 -0.12743029E-04
  0.10106655E-03  0.32014587E-03  0.13911119E-02
 -0.44324626E-02  0.99753579E-03  0.55837282E-02
  0.25652227E-02 -0.12720453E-02  0.27930179E-02
 -0.89215231E-03 -0.62136108E-03  0.70372070E-03
 -0.10403318E-02  0.60534882E-02  0.19324736E-01
  0.23827950E-03 -0.25343633E-03 -0.17138580E-02
 -0.13332196E-01 -0.10691191E-01 -0.53325572E-02
 -0.42773992E-02  0.23249413E-01 -0.53985212E-01
  0.84221194E+00 -0.28905060E+00  0.43968650E+00
