# Supplementary material for: Insights into Reaction Kinetics in Confined Space: Real Time Observation of Water Formation under a Silica Cover
Source: J Am Chem Soc. 2021 Jun 7;143(23):8780–90. doi: 10.1021/jacs.1c03197 (PMC8297729; doi:10.1021/jacs.1c03197)
Supplement: Supplementary file 4 — ja1c03197_si_004.zip [file ja1c03197_si_004.zip › Structures/free_1O/POSCAR_2_H2_TS_bottom_split_halfsplit]

commentline                             
   1.00000000000000     
     5.4332700000000003    0.0000000000000000    0.0000000000000000
    -2.7166399999999999    4.7053500000000001    0.0000000000000000
     0.0000000000000000    0.0000000000000000   40.0000000000000000
   Ru   Si   O    H 
    12     4     9     2
Selective dynamics
Direct
  0.4999998957870346  0.5000053131010418  0.0000000000000000   F   F   F
  0.0000063375799116  0.5000053131010418  0.0000000000000000   F   F   F
  0.4999935582071230  0.0000000000000000  0.0000000000000000   F   F   F
  0.0000000000000000  0.0000000000000000  0.0000000000000000   F   F   F
  0.3333276092575019  0.1666613535656225  0.0535275000000013   F   F   F
  0.8333395725871356  0.1666613535656225  0.0535275000000013   F   F   F
  0.3333339468374206  0.6666666666666644  0.0535275000000013   F   F   F
  0.8333275050445366  0.6666666666666644  0.0535275000000013   F   F   F
  0.5095507577856185  0.5204871269628796  0.1058256468674768   T   T   T
  0.0020627803355242  0.5068604669717606  0.1045209303833548   T   T   T
  0.5080786225440566  0.9863115703066765  0.1063020527563545   T   T   T
  0.9778684899679380  0.9873558383942136  0.1062496219988119   T   T   T
  0.9113198432224375  0.9375847726805614  0.2918448631966579   T   T   T
  0.2463556141004601  0.6046759243836706  0.2918657164340406   T   T   T
  0.9111193180559982  0.9377807717225337  0.2106491082945536   T   T   T
  0.2466128727899500  0.6049490207424465  0.2106910601064924   T   T   T
  0.5788760025475790  0.7710793573417328  0.3050111876478314   T   T   T
  0.0788312700304312  0.7711324546065644  0.3044623773738538   T   T   T
  0.0787104916584314  0.2711185599808636  0.3046195177409439   T   T   T
  0.9076772849919346  0.9366861765322529  0.2512516898874316   T   T   T
  0.2506859129208434  0.6059018708559196  0.2512726383689627   T   T   T
  0.0757890633784650  0.2713445072667180  0.1981083799775136   T   T   T
  0.0786784888850576  0.7712436484381909  0.1983598797268420   T   T   T
  0.5787023876554470  0.7705400014553005  0.1973566024250047   T   T   T
  0.3313984983318863  0.1635765940532976  0.1348448323861401   T   T   T
  0.8787307552981725  0.2738497937054388  0.1370833499152511   T   T   T
  0.9827981330678262  0.5206129822119583  0.1456641496736715   T   T   T
 
  0.00000000E+00  0.00000000E+00  0.00000000E+00
  0.00000000E+00  0.00000000E+00  0.00000000E+00
  0.00000000E+00  0.00000000E+00  0.00000000E+00
  0.00000000E+00  0.00000000E+00  0.00000000E+00
  0.00000000E+00  0.00000000E+00  0.00000000E+00
  0.00000000E+00  0.00000000E+00  0.00000000E+00
  0.00000000E+00  0.00000000E+00  0.00000000E+00
  0.00000000E+00  0.00000000E+00  0.00000000E+00
  0.78818788E-03 -0.70313152E-02  0.81120684E-02
 -0.76714268E-02  0.54754390E-01  0.44885123E-01
 -0.55211195E-02  0.47868672E-02  0.40965591E-01
  0.13183724E-02  0.55584644E-02  0.38967228E-01
 -0.33484660E-03 -0.42340887E-04  0.16767043E-02
 -0.31851609E-03  0.12067292E-03 -0.23157709E-02
 -0.30821112E-02  0.25186205E-02  0.41145440E-02
 -0.49775008E-02 -0.38473471E-02 -0.61547471E-02
 -0.50210749E-03 -0.36608443E-03  0.31823630E-04
  0.21923114E-03 -0.19826741E-03 -0.45720028E-03
  0.22825334E-04  0.29548602E-03 -0.12548071E-03
 -0.28965379E-02  0.15820765E-03 -0.29514391E-03
  0.63003241E-03 -0.78209945E-03 -0.59465429E-02
  0.48826381E-03 -0.19650116E-02 -0.48486936E-02
 -0.12951603E-02  0.87543693E-02  0.10055412E-01
 -0.73297016E-03 -0.14168333E-02 -0.29572185E-02
 -0.12418305E-02  0.23566510E-04 -0.64006562E-03
  0.74079764E-01 -0.66911374E+00 -0.55753855E+00
  0.81763120E-02  0.45709858E+00 -0.13449583E+00
