# Supplementary material for: Insights into Reaction Kinetics in Confined Space: Real Time Observation of Water Formation under a Silica Cover
Source: J Am Chem Soc. 2021 Jun 7;143(23):8780–90. doi: 10.1021/jacs.1c03197 (PMC8297729; doi:10.1021/jacs.1c03197)
Supplement: Supplementary file 4 — ja1c03197_si_004.zip [file ja1c03197_si_004.zip › Structures/free_1O/POSCAR_2_H2_TS_top]

commentline                             
   1.00000000000000     
     5.4332700000000003    0.0000000000000000    0.0000000000000000
    -2.7166399999999999    4.7053500000000001    0.0000000000000000
     0.0000000000000000    0.0000000000000000   40.0000000000000000
   Ru   Si   O    H 
    12     4     9     2
Selective dynamics
Direct
  0.4999998957870346  0.5000053131010418  0.0000000000000000   F   F   F
  0.0000063375799116  0.5000053131010418  0.0000000000000000   F   F   F
  0.4999935582071230  0.0000000000000000  0.0000000000000000   F   F   F
  0.0000000000000000  0.0000000000000000  0.0000000000000000   F   F   F
  0.3333276092575019  0.1666613535656225  0.0535275000000013   F   F   F
  0.8333395725871356  0.1666613535656225  0.0535275000000013   F   F   F
  0.3333339468374206  0.6666666666666644  0.0535275000000013   F   F   F
  0.8333275050445366  0.6666666666666644  0.0535275000000013   F   F   F
  0.5124348750831540  0.5243670867330035  0.1056624624914000   T   T   T
  0.9991739135130797  0.4989295580223345  0.1041755390296719   T   T   T
  0.5118937370822376  0.9884246516463997  0.1057485120868224   T   T   T
  0.9776763353429236  0.9887229839002022  0.1056617047921093   T   T   T
  0.7465839198096038  0.9149927613246497  0.2761901133349212   T   T   T
  0.0774780840341648  0.5793970100658649  0.2763758864380278   T   T   T
  0.7440407805888368  0.9142567807761033  0.1949518015284773   T   T   T
  0.0766542176696730  0.5798399068346759  0.1953023476054479   T   T   T
  0.4122161229977673  0.7475919545261209  0.2889691908321771   T   T   T
  0.9121703569204151  0.7476258403221121  0.2890901941739810   T   T   T
  0.9120167770253583  0.2471159549578126  0.2894096030759922   T   T   T
  0.7471393492665888  0.9179269615526200  0.2355978005766827   T   T   T
  0.0761214413139974  0.5776759135822286  0.2358154655561533   T   T   T
  0.9098842310243718  0.2477554531156267  0.1820690869930607   T   T   T
  0.9075410966653989  0.7436721983403963  0.1826220585903339   T   T   T
  0.4097766686038987  0.7463817460558336  0.1826649303449801   T   T   T
  0.3364545859410319  0.1702383678053760  0.1343481415640533   T   T   T
  0.4078564901285083  0.1913099691515675  0.2848970973233598   T   T   T
  0.4163390281465953  0.3098735566282303  0.2951005956757011   T   T   T
 
  0.00000000E+00  0.00000000E+00  0.00000000E+00
  0.00000000E+00  0.00000000E+00  0.00000000E+00
  0.00000000E+00  0.00000000E+00  0.00000000E+00
  0.00000000E+00  0.00000000E+00  0.00000000E+00
  0.00000000E+00  0.00000000E+00  0.00000000E+00
  0.00000000E+00  0.00000000E+00  0.00000000E+00
  0.00000000E+00  0.00000000E+00  0.00000000E+00
  0.00000000E+00  0.00000000E+00  0.00000000E+00
  0.63971749E-03 -0.56464680E-03 -0.46356788E-03
  0.50821027E-03 -0.21013879E-03 -0.14997649E-02
  0.11050800E-02 -0.52902485E-03 -0.10221505E-02
  0.16980642E-03 -0.72393131E-03 -0.10205768E-02
 -0.29826913E-02 -0.14837312E-02  0.19075467E-01
  0.15141489E-02  0.11496370E-02  0.19507484E-01
  0.43773562E-03  0.29474474E-03  0.12608234E-01
  0.54334243E-03  0.19823020E-03  0.12857307E-01
  0.40368874E-02 -0.81369992E-02  0.24814076E-01
 -0.31440314E-02 -0.45296771E-02  0.24831918E-01
  0.18837305E-02 -0.44222614E-03  0.26222965E-01
 -0.16180843E-02  0.27416385E-02  0.15461656E-01
 -0.21383768E-02  0.32795416E-02  0.15808016E-01
  0.51559055E-03  0.30614799E-03  0.94745694E-02
  0.33096616E-03  0.24556240E-03  0.97410885E-02
  0.57532415E-03  0.63520223E-04  0.89851270E-02
 -0.71998772E-03 -0.12973199E-02 -0.22168548E-02
 -0.77333333E-01  0.13455313E+00 -0.87941857E+00
  0.65627276E-01 -0.12043163E+00 -0.42404148E+00
