# Supplementary material for: Insights into Reaction Kinetics in Confined Space: Real Time Observation of Water Formation under a Silica Cover
Source: J Am Chem Soc. 2021 Jun 7;143(23):8780–90. doi: 10.1021/jacs.1c03197 (PMC8297729; doi:10.1021/jacs.1c03197)
Supplement: Supplementary file 4 — ja1c03197_si_004.zip [file ja1c03197_si_004.zip › Structures/free_1O/POSCAR_3_2H_fullsplit]

commentline                             
   1.00000000000000     
     5.4332700000000003    0.0000000000000000    0.0000000000000000
    -2.7166399999999999    4.7053500000000001    0.0000000000000000
     0.0000000000000000    0.0000000000000000   40.0000000000000000
   Ru   Si   O    H 
    12     4     9     2
Selective dynamics
Direct
  0.4999998957870346  0.5000053131010418  0.0000000000000000   F   F   F
  0.0000063375799115  0.5000053131010418  0.0000000000000000   F   F   F
  0.4999935582071231  0.0000000000000000  0.0000000000000000   F   F   F
  0.0000000000000000  0.0000000000000000  0.0000000000000000   F   F   F
  0.3333276092575019  0.1666613535656225  0.0535275000000013   F   F   F
  0.8333395725871355  0.1666613535656225  0.0535275000000013   F   F   F
  0.3333339468374206  0.6666666666666643  0.0535275000000013   F   F   F
  0.8333275050445366  0.6666666666666643  0.0535275000000013   F   F   F
  0.5031034582202037  0.5151824769421032  0.1061739270116590   T   T   T
  0.0058689921614795  0.5029312765681002  0.1048362103702861   T   T   T
  0.5031109319157779  0.9879131231444459  0.1061735789529954   T   T   T
  0.9866194137749618  0.9933036242098744  0.1070945117287596   T   T   T
  0.8511262418725014  0.9254113697223231  0.2862699665091776   T   T   T
  0.1859637042952601  0.5928341220904789  0.2862634690228810   T   T   T
  0.8497010240416102  0.9247260615899656  0.2050898072418416   T   T   T
  0.1847352328764837  0.5922495354266364  0.2050796965716286   T   T   T
  0.5185414705424876  0.7591255821751721  0.2993927982206160   T   T   T
  0.0186119342300968  0.7591864803883266  0.2989780806517170   T   T   T
  0.0186259218728086  0.2591281251698655  0.2989763334185929   T   T   T
  0.8474297057603464  0.9235626014047592  0.2456775730771196   T   T   T
  0.1893506773910962  0.5945490253178125  0.2456724545638924   T   T   T
  0.0154825736185239  0.2585162215576080  0.1926401637216389   T   T   T
  0.0154788105143154  0.7567185741613449  0.1926378976808153   T   T   T
  0.5171374559865651  0.7584486368231105  0.1918538253829233   T   T   T
  0.3372722629084245  0.1686248898040128  0.1359162577780795   T   T   T
  0.8464452774625681  0.1864405404566263  0.1319540296164288   T   T   T
  0.8464353876372066  0.6599928166197411  0.1319537246113978   T   T   T
 
  0.00000000E+00  0.00000000E+00  0.00000000E+00
  0.00000000E+00  0.00000000E+00  0.00000000E+00
  0.00000000E+00  0.00000000E+00  0.00000000E+00
  0.00000000E+00  0.00000000E+00  0.00000000E+00
  0.00000000E+00  0.00000000E+00  0.00000000E+00
  0.00000000E+00  0.00000000E+00  0.00000000E+00
  0.00000000E+00  0.00000000E+00  0.00000000E+00
  0.00000000E+00  0.00000000E+00  0.00000000E+00
  0.00000000E+00  0.00000000E+00  0.00000000E+00
  0.00000000E+00  0.00000000E+00  0.00000000E+00
  0.00000000E+00  0.00000000E+00  0.00000000E+00
  0.00000000E+00  0.00000000E+00  0.00000000E+00
  0.00000000E+00  0.00000000E+00  0.00000000E+00
  0.00000000E+00  0.00000000E+00  0.00000000E+00
  0.00000000E+00  0.00000000E+00  0.00000000E+00
  0.00000000E+00  0.00000000E+00  0.00000000E+00
  0.00000000E+00  0.00000000E+00  0.00000000E+00
  0.00000000E+00  0.00000000E+00  0.00000000E+00
  0.00000000E+00  0.00000000E+00  0.00000000E+00
  0.00000000E+00  0.00000000E+00  0.00000000E+00
  0.00000000E+00  0.00000000E+00  0.00000000E+00
  0.00000000E+00  0.00000000E+00  0.00000000E+00
  0.00000000E+00  0.00000000E+00  0.00000000E+00
  0.00000000E+00  0.00000000E+00  0.00000000E+00
  0.00000000E+00  0.00000000E+00  0.00000000E+00
  0.00000000E+00  0.00000000E+00  0.00000000E+00
  0.00000000E+00  0.00000000E+00  0.00000000E+00
