# Supplementary material for: Insights into Reaction Kinetics in Confined Space: Real Time Observation of Water Formation under a Silica Cover
Source: J Am Chem Soc. 2021 Jun 7;143(23):8780–90. doi: 10.1021/jacs.1c03197 (PMC8297729; doi:10.1021/jacs.1c03197)
Supplement: Supplementary file 4 — ja1c03197_si_004.zip [file ja1c03197_si_004.zip › Structures/free_1O/POSCAR_3_2H_halfsplit]

commentline                             
   1.00000000000000     
     5.4332700000000003    0.0000000000000000    0.0000000000000000
    -2.7166399999999999    4.7053500000000001    0.0000000000000000
     0.0000000000000000    0.0000000000000000   40.0000000000000000
   Ru   Si   O    H 
    12     4     9     2
Selective dynamics
Direct
  0.4999998957870346  0.5000053131010418  0.0000000000000000   F   F   F
  0.0000063375799115  0.5000053131010418  0.0000000000000000   F   F   F
  0.4999935582071231  0.0000000000000000  0.0000000000000000   F   F   F
  0.0000000000000000  0.0000000000000000  0.0000000000000000   F   F   F
  0.3333276092575019  0.1666613535656225  0.0535275000000013   F   F   F
  0.8333395725871355  0.1666613535656225  0.0535275000000013   F   F   F
  0.3333339468374206  0.6666666666666643  0.0535275000000013   F   F   F
  0.8333275050445366  0.6666666666666643  0.0535275000000013   F   F   F
  0.5112676464486714  0.5227052575076461  0.1058515381248894   T   T   T
  0.0071349109261967  0.5150952112671283  0.1045694701932385   T   T   T
  0.5068576680915716  0.9887382990834842  0.1065344474851369   T   T   T
  0.9817955827568402  0.9892355405211001  0.1064573753287070   T   T   T
  0.8372152113824217  0.9242862776589428  0.2910391080292833   T   T   T
  0.1723904682110851  0.5908847393439329  0.2909688487351746   T   T   T
  0.8362799449125206  0.9245052805476702  0.2098885608276642   T   T   T
  0.1718785149006285  0.5906786499392008  0.2097553558346537   T   T   T
  0.5047251260096290  0.7575069055344507  0.3041976441395001   T   T   T
  0.0048566470277977  0.7575738069446177  0.3035039385692302   T   T   T
  0.0049442222556001  0.2576585567753321  0.3038723745795697   T   T   T
  0.8326327051410798  0.9244904759512654  0.2504602301143276   T   T   T
  0.1764720523585524  0.5907806728326531  0.2503716208996421   T   T   T
  0.0022751424281441  0.2572735553331355  0.1970777898723649   T   T   T
  0.0042243046234406  0.7581657994515926  0.1977636758507009   T   T   T
  0.5042846707692834  0.7569831023395505  0.1964681489061618   T   T   T
  0.3357222625273406  0.1712218761932462  0.1351093800296545   T   T   T
  0.8539936349773282  0.2073489834401769  0.1308142564940888   T   T   T
  0.0417873718806948  0.6079058555452715  0.1435379357646728   T   T   T
 
  0.00000000E+00  0.00000000E+00  0.00000000E+00
  0.00000000E+00  0.00000000E+00  0.00000000E+00
  0.00000000E+00  0.00000000E+00  0.00000000E+00
  0.00000000E+00  0.00000000E+00  0.00000000E+00
  0.00000000E+00  0.00000000E+00  0.00000000E+00
  0.00000000E+00  0.00000000E+00  0.00000000E+00
  0.00000000E+00  0.00000000E+00  0.00000000E+00
  0.00000000E+00  0.00000000E+00  0.00000000E+00
  0.00000000E+00  0.00000000E+00  0.00000000E+00
  0.00000000E+00  0.00000000E+00  0.00000000E+00
  0.00000000E+00  0.00000000E+00  0.00000000E+00
  0.00000000E+00  0.00000000E+00  0.00000000E+00
  0.00000000E+00  0.00000000E+00  0.00000000E+00
  0.00000000E+00  0.00000000E+00  0.00000000E+00
  0.00000000E+00  0.00000000E+00  0.00000000E+00
  0.00000000E+00  0.00000000E+00  0.00000000E+00
  0.00000000E+00  0.00000000E+00  0.00000000E+00
  0.00000000E+00  0.00000000E+00  0.00000000E+00
  0.00000000E+00  0.00000000E+00  0.00000000E+00
  0.00000000E+00  0.00000000E+00  0.00000000E+00
  0.00000000E+00  0.00000000E+00  0.00000000E+00
  0.00000000E+00  0.00000000E+00  0.00000000E+00
  0.00000000E+00  0.00000000E+00  0.00000000E+00
  0.00000000E+00  0.00000000E+00  0.00000000E+00
  0.00000000E+00  0.00000000E+00  0.00000000E+00
  0.00000000E+00  0.00000000E+00  0.00000000E+00
  0.00000000E+00  0.00000000E+00  0.00000000E+00
