# Supplementary material for: Insights into Reaction Kinetics in Confined Space: Real Time Observation of Water Formation under a Silica Cover
Source: J Am Chem Soc. 2021 Jun 7;143(23):8780–90. doi: 10.1021/jacs.1c03197 (PMC8297729; doi:10.1021/jacs.1c03197)
Supplement: Supplementary file 4 — ja1c03197_si_004.zip [file ja1c03197_si_004.zip › Structures/free_1O/POSCAR_3_2H_penetrated]

commentline                             
   1.00000000000000     
     5.4332700000000003    0.0000000000000000    0.0000000000000000
    -2.7166399999999999    4.7053500000000001    0.0000000000000000
     0.0000000000000000    0.0000000000000000   40.0000000000000000
   Ru   Si   O    H 
    12     4     9     2
Selective dynamics
Direct
  0.4999998964739234  0.5000053137386189  0.0000000000000000   F   F   F
  0.0000063375305999  0.5000053137386189  0.0000000000000000   F   F   F
  0.4999935587592717  0.0000000000000000  0.0000000000000000   F   F   F
  0.0000000000000000  0.0000000000000000  0.0000000000000000   F   F   F
  0.3333276097318674  0.1666613537781458  0.0535275000500022   F   F   F
  0.8333395736136566  0.1666613537781458  0.0535275000500022   F   F   F
  0.3333339472624672  0.6666666675167647  0.0535275000500022   F   F   F
  0.8333275060217389  0.6666666675167647  0.0535275000500022   F   F   F
  0.5099967791321974  0.5223288285593310  0.1057007406908998   T   T   T
  0.0007278771878431  0.5003480102058045  0.1048456927575595   T   T   T
  0.5099935704010765  0.9874352725782620  0.1057010825913457   T   T   T
  0.9786103122085638  0.9891933226890267  0.1057992983592632   T   T   T
  1.0026819134026523  0.9956219325125450  0.2924629647512142   T   T   T
  0.3375442165925382  0.6630622118090989  0.2925429798897085   T   T   T
  1.0028303374992251  0.9960105705012727  0.2112308848697376   T   T   T
  0.3380593953759917  0.6635725739462558  0.2113861253447216   T   T   T
  0.6702090579204416  0.8292874563190731  0.3056178080757991   T   T   T
  0.1699396248599740  0.8292307562794211  0.3051947223642807   T   T   T
  0.1699423212935575  0.3292724433873395  0.3051912999806738   T   T   T
  0.9998374172150610  0.9943036157937233  0.2518518841551955   T   T   T
  0.3418541997766892  0.6653743233180301  0.2519461161028516   T   T   T
  0.1671527828649685  0.3300106784123519  0.1988687519501422   T   T   T
  0.1686185596590236  0.8277605565403838  0.1988573088479039   T   T   T
  0.6700753566231510  0.8289903466527352  0.1980515944943551   T   T   T
  0.3344208616645193  0.1669861645545212  0.1346450622329066   T   T   T
  0.9538733207407466  0.3945958210491495  0.1472833337976746   T   T   T
  0.9557099503653210  0.5578007190784708  0.1473872655311011   T   T   T
 
  0.00000000E+00  0.00000000E+00  0.00000000E+00
  0.00000000E+00  0.00000000E+00  0.00000000E+00
  0.00000000E+00  0.00000000E+00  0.00000000E+00
  0.00000000E+00  0.00000000E+00  0.00000000E+00
  0.00000000E+00  0.00000000E+00  0.00000000E+00
  0.00000000E+00  0.00000000E+00  0.00000000E+00
  0.00000000E+00  0.00000000E+00  0.00000000E+00
  0.00000000E+00  0.00000000E+00  0.00000000E+00
  0.00000000E+00  0.00000000E+00  0.00000000E+00
  0.00000000E+00  0.00000000E+00  0.00000000E+00
  0.00000000E+00  0.00000000E+00  0.00000000E+00
  0.00000000E+00  0.00000000E+00  0.00000000E+00
  0.00000000E+00  0.00000000E+00  0.00000000E+00
  0.00000000E+00  0.00000000E+00  0.00000000E+00
  0.00000000E+00  0.00000000E+00  0.00000000E+00
  0.00000000E+00  0.00000000E+00  0.00000000E+00
  0.00000000E+00  0.00000000E+00  0.00000000E+00
  0.00000000E+00  0.00000000E+00  0.00000000E+00
  0.00000000E+00  0.00000000E+00  0.00000000E+00
  0.00000000E+00  0.00000000E+00  0.00000000E+00
  0.00000000E+00  0.00000000E+00  0.00000000E+00
  0.00000000E+00  0.00000000E+00  0.00000000E+00
  0.00000000E+00  0.00000000E+00  0.00000000E+00
  0.00000000E+00  0.00000000E+00  0.00000000E+00
  0.00000000E+00  0.00000000E+00  0.00000000E+00
  0.00000000E+00  0.00000000E+00  0.00000000E+00
  0.00000000E+00  0.00000000E+00  0.00000000E+00
