# Supplementary material for: Insights into Reaction Kinetics in Confined Space: Real Time Observation of Water Formation under a Silica Cover
Source: J Am Chem Soc. 2021 Jun 7;143(23):8780–90. doi: 10.1021/jacs.1c03197 (PMC8297729; doi:10.1021/jacs.1c03197)
Supplement: Supplementary file 4 — ja1c03197_si_004.zip [file ja1c03197_si_004.zip › Structures/free_1O/POSCAR_4_2H_TS]

commentline                             
   1.00000000000000     
     5.4332700000000003    0.0000000000000000    0.0000000000000000
    -2.7166399999999999    4.7053500000000001    0.0000000000000000
     0.0000000000000000    0.0000000000000000   40.0000000000000000
   Ru   Si   O    H 
    12     4     9     2
Selective dynamics
Direct
  0.4999998957870346  0.5000053131010418  0.0000000000000000   F   F   F
  0.0000063375799116  0.5000053131010418  0.0000000000000000   F   F   F
  0.4999935582071230  0.0000000000000000  0.0000000000000000   F   F   F
  0.0000000000000000  0.0000000000000000  0.0000000000000000   F   F   F
  0.3333276092575019  0.1666613535656225  0.0535275000000013   F   F   F
  0.8333395725871356  0.1666613535656225  0.0535275000000013   F   F   F
  0.3333339468374206  0.6666666666666644  0.0535275000000013   F   F   F
  0.8333275050445366  0.6666666666666644  0.0535275000000013   F   F   F
  0.5096470896936802  0.5170488275966801  0.1055489467041199   T   T   T
  0.0087111929234390  0.5170731246477765  0.1049585017759303   T   T   T
  0.5035062975183467  0.9878042592230378  0.1066577322271684   T   T   T
  0.9876407923006232  0.9891146952318509  0.1065933788741805   T   T   T
  0.7803141589197954  0.9104068903984822  0.2863284656241393   T   T   T
  0.1133728218809156  0.5770750968236554  0.2863883277764273   T   T   T
  0.7788187916241491  0.9097677888852677  0.2051047641624128   T   T   T
  0.1115992480476417  0.5767982434311227  0.2052219860701420   T   T   T
  0.4469003176913273  0.7436980974144158  0.2991464564854464   T   T   T
  0.9468826758427369  0.7438438476221528  0.2992475231452265   T   T   T
  0.9470173660515798  0.2436820278176986  0.2991992969466872   T   T   T
  0.7805114954618851  0.9104571578299542  0.2457216700780238   T   T   T
  0.1123459014893170  0.5770951524249921  0.2457962770125566   T   T   T
  0.9465782396417807  0.2434478798660001  0.1924842074154619   T   T   T
  0.9410529258777651  0.7388544413141293  0.1923712806554133   T   T   T
  0.4449556768052854  0.7444701822578490  0.1925391831425903   T   T   T
  0.3283258791785399  0.1513087521500649  0.1388003830065174   T   T   T
  0.8444107700269721  0.1866324310887833  0.1301316037415670   T   T   T
  0.4734362205115974  0.4288965842062289  0.1472080946288977   T   T   T
 
  0.00000000E+00  0.00000000E+00  0.00000000E+00
  0.00000000E+00  0.00000000E+00  0.00000000E+00
  0.00000000E+00  0.00000000E+00  0.00000000E+00
  0.00000000E+00  0.00000000E+00  0.00000000E+00
  0.00000000E+00  0.00000000E+00  0.00000000E+00
  0.00000000E+00  0.00000000E+00  0.00000000E+00
  0.00000000E+00  0.00000000E+00  0.00000000E+00
  0.00000000E+00  0.00000000E+00  0.00000000E+00
  0.92069193E-02 -0.13888567E+00  0.21076550E+00
  0.30905456E-02 -0.20002491E-01  0.21246952E-01
  0.89554577E-01 -0.49133633E-01 -0.15468666E-02
 -0.92411225E-01 -0.50141267E-01 -0.49630666E-02
  0.39748720E-03  0.49689658E-06 -0.19260601E-03
 -0.86109288E-04 -0.50898381E-03  0.14901129E-03
 -0.32982070E-03 -0.26836554E-02  0.13676535E-02
  0.14396156E-02  0.87791237E-03  0.32476773E-02
  0.87985003E-04 -0.90988378E-04  0.26433535E-03
  0.18761950E-03 -0.19403861E-03  0.11235413E-02
  0.62368589E-04 -0.29386271E-03  0.13664776E-02
  0.26121573E-02  0.96837420E-03  0.13168183E-02
 -0.12271368E-02 -0.33901395E-02  0.23664360E-02
  0.11646088E-02 -0.17904078E-03 -0.50907278E-02
  0.33574027E-02  0.28903996E-02  0.18151826E-02
 -0.10123761E-01  0.16869505E-01  0.13649133E-01
 -0.22022915E-01 -0.48552431E+00 -0.31913256E+00
 -0.12028973E-02  0.13098424E-01  0.21380871E-01
  0.21581211E-01  0.75594707E+00 -0.50331190E-01
