# Supplementary material for: Insights into Reaction Kinetics in Confined Space: Real Time Observation of Water Formation under a Silica Cover
Source: J Am Chem Soc. 2021 Jun 7;143(23):8780–90. doi: 10.1021/jacs.1c03197 (PMC8297729; doi:10.1021/jacs.1c03197)
Supplement: Supplementary file 4 — ja1c03197_si_004.zip [file ja1c03197_si_004.zip › Structures/free_1O/POSCAR_5_OH]

commentline                             
   1.00000000000000     
     5.4332700000000003    0.0000000000000000    0.0000000000000000
    -2.7166399999999999    4.7053500000000001    0.0000000000000000
     0.0000000000000000    0.0000000000000000   40.0000000000000000
   Ru   Si   O    H 
    12     4     9     2
Selective dynamics
Direct
  0.4999998957870346  0.5000053131010418  0.0000000000000000   F   F   F
  0.0000063375799115  0.5000053131010418  0.0000000000000000   F   F   F
  0.4999935582071231  0.0000000000000000  0.0000000000000000   F   F   F
  0.0000000000000000  0.0000000000000000  0.0000000000000000   F   F   F
  0.3333276092575019  0.1666613535656225  0.0535275000000013   F   F   F
  0.8333395725871355  0.1666613535656225  0.0535275000000013   F   F   F
  0.3333339468374206  0.6666666666666643  0.0535275000000013   F   F   F
  0.8333275050445366  0.6666666666666643  0.0535275000000013   F   F   F
  0.5031781861366081  0.5152523049967781  0.1061715432261518   T   T   T
  0.0058783461215075  0.5029341706102266  0.1048401280250583   T   T   T
  0.5031864984144284  0.9879159534716805  0.1061710173489707   T   T   T
  0.9866321631510970  0.9933089941628065  0.1070973675011932   T   T   T
  0.8562461474159284  0.9279664128654382  0.2863069859691152   T   T   T
  0.1910053050629011  0.5953550803324310  0.2863000303564490   T   T   T
  0.8544980466363941  0.9270658427188359  0.2051247089493383   T   T   T
  0.1894394672901672  0.5945467318175019  0.2051163602189042   T   T   T
  0.5236237273639739  0.7616517289991138  0.2994150713214319   T   T   T
  0.0237620035249166  0.7617898096542819  0.2990230455619756   T   T   T
  0.0237372045524012  0.2616663818672565  0.2990194424463988   T   T   T
  0.8525469776730932  0.9260794237196203  0.2457128679356986   T   T   T
  0.1941373368789998  0.5969247918700716  0.2457085286874297   T   T   T
  0.0201010890147329  0.2608422560869743  0.1926698325794496   T   T   T
  0.0201029243918026  0.7589064823160834  0.1926652264953335   T   T   T
  0.5218844454556474  0.7607616801382504  0.1919022176920889   T   T   T
  0.3373968909516183  0.1686839289152857  0.1359007691055175   T   T   T
  0.8466080554050965  0.1865101305389035  0.1319717211012646   T   T   T
  0.8465936781660515  0.6600797772316626  0.1319708927532948   T   T   T
 
  0.00000000E+00  0.00000000E+00  0.00000000E+00
  0.00000000E+00  0.00000000E+00  0.00000000E+00
  0.00000000E+00  0.00000000E+00  0.00000000E+00
  0.00000000E+00  0.00000000E+00  0.00000000E+00
  0.00000000E+00  0.00000000E+00  0.00000000E+00
  0.00000000E+00  0.00000000E+00  0.00000000E+00
  0.00000000E+00  0.00000000E+00  0.00000000E+00
  0.00000000E+00  0.00000000E+00  0.00000000E+00
  0.00000000E+00  0.00000000E+00  0.00000000E+00
  0.00000000E+00  0.00000000E+00  0.00000000E+00
  0.00000000E+00  0.00000000E+00  0.00000000E+00
  0.00000000E+00  0.00000000E+00  0.00000000E+00
  0.00000000E+00  0.00000000E+00  0.00000000E+00
  0.00000000E+00  0.00000000E+00  0.00000000E+00
  0.00000000E+00  0.00000000E+00  0.00000000E+00
  0.00000000E+00  0.00000000E+00  0.00000000E+00
  0.00000000E+00  0.00000000E+00  0.00000000E+00
  0.00000000E+00  0.00000000E+00  0.00000000E+00
  0.00000000E+00  0.00000000E+00  0.00000000E+00
  0.00000000E+00  0.00000000E+00  0.00000000E+00
  0.00000000E+00  0.00000000E+00  0.00000000E+00
  0.00000000E+00  0.00000000E+00  0.00000000E+00
  0.00000000E+00  0.00000000E+00  0.00000000E+00
  0.00000000E+00  0.00000000E+00  0.00000000E+00
  0.00000000E+00  0.00000000E+00  0.00000000E+00
  0.00000000E+00  0.00000000E+00  0.00000000E+00
  0.00000000E+00  0.00000000E+00  0.00000000E+00
