# Supplementary material for: Insights into Reaction Kinetics in Confined Space: Real Time Observation of Water Formation under a Silica Cover
Source: J Am Chem Soc. 2021 Jun 7;143(23):8780–90. doi: 10.1021/jacs.1c03197 (PMC8297729; doi:10.1021/jacs.1c03197)
Supplement: Supplementary file 4 — ja1c03197_si_004.zip [file ja1c03197_si_004.zip › Structures/free_1O/POSCAR_6_OH_TS]

commentline                             
   1.00000000000000     
     5.4332700000000003    0.0000000000000000    0.0000000000000000
    -2.7166399999999999    4.7053500000000001    0.0000000000000000
     0.0000000000000000    0.0000000000000000   40.0000000000000000
   Ru   Si   O    H 
    12     4     9     2
Selective dynamics
Direct
  0.4999998957870346  0.5000053131010418  0.0000000000000000   F   F   F
  0.0000063375799116  0.5000053131010418  0.0000000000000000   F   F   F
  0.4999935582071230  0.0000000000000000  0.0000000000000000   F   F   F
  0.0000000000000000  0.0000000000000000  0.0000000000000000   F   F   F
  0.3333276092575019  0.1666613535656225  0.0535275000000013   F   F   F
  0.8333395725871356  0.1666613535656225  0.0535275000000013   F   F   F
  0.3333339468374206  0.6666666666666644  0.0535275000000013   F   F   F
  0.8333275050445366  0.6666666666666644  0.0535275000000013   F   F   F
  0.4953426717137731  0.5039977322902962  0.1048678419732581   T   T   T
  0.9944302613889935  0.4934714427354117  0.1050957988122453   T   T   T
  0.5047173190176899  0.0047882433511103  0.1051446696413813   T   T   T
  0.0003663107573866  0.9978548970879421  0.1046096986801383   T   T   T
  0.8329377740308086  0.1195007824933407  0.2763125058995400   T   T   T
  0.1656523595543635  0.7878128238316764  0.2763412780315777   T   T   T
  0.8348521948821295  0.1228337670986493  0.1951467047016383   T   T   T
  0.1698413437068528  0.7899743113862724  0.1952076723377977   T   T   T
  0.4993257375901071  0.9535860088753231  0.2890331125544622   T   T   T
  0.9992536255043909  0.9536611445852229  0.2895621184951969   T   T   T
  0.9992734786227756  0.4536292808560339  0.2888418557930346   T   T   T
  0.8341596104944556  0.1155739753567616  0.2356934283523205   T   T   T
  0.1639066187724248  0.7917553750271372  0.2357420275711748   T   T   T
  0.0081968030838179  0.4573941828180385  0.1830959478147830   T   T   T
  0.0172042144121732  0.9713356066402945  0.1818531261346590   T   T   T
  0.5028399170212814  0.9600352040015673  0.1827402547207823   T   T   T
  0.5280525867494772  0.4774401659418977  0.1569966375278059   T   T   T
  0.6575649171305373  0.3519926048451322  0.1363372035130966   T   T   T
  0.3469355284729454  0.3103328529835463  0.1632183279221393   T   T   T
 
  0.00000000E+00  0.00000000E+00  0.00000000E+00
  0.00000000E+00  0.00000000E+00  0.00000000E+00
  0.00000000E+00  0.00000000E+00  0.00000000E+00
  0.00000000E+00  0.00000000E+00  0.00000000E+00
  0.00000000E+00  0.00000000E+00  0.00000000E+00
  0.00000000E+00  0.00000000E+00  0.00000000E+00
  0.00000000E+00  0.00000000E+00  0.00000000E+00
  0.00000000E+00  0.00000000E+00  0.00000000E+00
 -0.26146819E-01  0.20996452E-01 -0.13910090E+00
  0.14253257E-01  0.24831991E-01 -0.38894277E-01
 -0.14652219E-01 -0.26496064E-01 -0.38110044E-01
  0.12399421E-02 -0.26985737E-02 -0.55468624E-02
 -0.34058791E-03  0.14824888E-03  0.27346136E-02
  0.18458890E-03 -0.28382036E-03  0.33493565E-02
  0.94006768E-02 -0.33415326E-02  0.76632591E-03
  0.33442018E-02  0.23538550E-02  0.24093128E-02
 -0.97212971E-04 -0.76967583E-04  0.46797705E-03
 -0.17162582E-03 -0.62182483E-04 -0.38888928E-03
 -0.13615254E-03 -0.10699721E-03  0.67195318E-03
 -0.29002989E-02  0.18874693E-02 -0.81438796E-03
  0.12983209E-02 -0.15350785E-02 -0.23928894E-03
  0.34060690E-01 -0.77881861E-03  0.25089826E-02
  0.11506148E-01  0.65631520E-02  0.15291826E-01
  0.23057753E-01 -0.29315417E-01  0.27661302E-02
  0.40212144E+00 -0.23610396E+00 -0.38243840E-01
 -0.52797668E+00  0.28396086E+00  0.62528280E+00
  0.38613382E-01 -0.11616723E-01 -0.27274660E-01
