# Supplementary material for: Insights into Reaction Kinetics in Confined Space: Real Time Observation of Water Formation under a Silica Cover
Source: J Am Chem Soc. 2021 Jun 7;143(23):8780–90. doi: 10.1021/jacs.1c03197 (PMC8297729; doi:10.1021/jacs.1c03197)
Supplement: Supplementary file 4 — ja1c03197_si_004.zip [file ja1c03197_si_004.zip › Structures/free_1O/POSCAR_7_H2O_bottom]

commentline                             
   1.00000000000000     
     5.4332700000000003    0.0000000000000000    0.0000000000000000
    -2.7166399999999999    4.7053500000000001    0.0000000000000000
     0.0000000000000000    0.0000000000000000   40.0000000000000000
   Ru   Si   O    H 
    12     4     9     2
Selective dynamics
Direct
  0.4999998957870346  0.5000053131010418  0.0000000000000000   F   F   F
  0.0000063375799115  0.5000053131010418  0.0000000000000000   F   F   F
  0.4999935582071231  0.0000000000000000  0.0000000000000000   F   F   F
  0.0000000000000000  0.0000000000000000  0.0000000000000000   F   F   F
  0.3333276092575019  0.1666613535656225  0.0535275000000013   F   F   F
  0.8333395725871355  0.1666613535656225  0.0535275000000013   F   F   F
  0.3333339468374206  0.6666666666666643  0.0535275000000013   F   F   F
  0.8333275050445366  0.6666666666666643  0.0535275000000013   F   F   F
  0.4994979327615154  0.5020829095968207  0.1050695567571964   T   T   T
  0.0008628193378955  0.5000828140520064  0.1046471905834218   T   T   T
  0.4989531022253878  0.9988980154200626  0.1047333358196920   T   T   T
  0.9994478073517297  0.9985367054214648  0.1046750256836336   T   T   T
  0.8344547103133270  0.1158178589351712  0.2839923583970440   T   T   T
  0.1669045883670618  0.7820914816036122  0.2840165811290872   T   T   T
  0.8329292545058551  0.1177532171160253  0.2027895690281394   T   T   T
  0.1684232685583683  0.7855313095398363  0.2028343074322543   T   T   T
  0.5007037862955090  0.9489030224742876  0.2966308033239202   T   T   T
  0.0006244950428705  0.9489124193558220  0.2968830041767506   T   T   T
  0.0007174010541894  0.4489148388699443  0.2968652830714452   T   T   T
  0.8366146984412114  0.1166512102047192  0.2433525066579914   T   T   T
  0.1646779865415426  0.7809534751252691  0.2433816701986293   T   T   T
  0.9911298160864388  0.4523602875181547  0.1899646711393734   T   T   T
  0.0107071625552469  0.9622332299979538  0.1899366231178140   T   T   T
  0.5006222407248687  0.9573027377481416  0.1903828186954475   T   T   T
  0.5007429635387898  0.4693527563863311  0.1617113619150060   T   T   T
  0.6655247348341943  0.4399914376150487  0.1627237844332313   T   T   T
  0.3338511698278038  0.2767618650071076  0.1630077469233867   T   T   T
 
  0.00000000E+00  0.00000000E+00  0.00000000E+00
  0.00000000E+00  0.00000000E+00  0.00000000E+00
  0.00000000E+00  0.00000000E+00  0.00000000E+00
  0.00000000E+00  0.00000000E+00  0.00000000E+00
  0.00000000E+00  0.00000000E+00  0.00000000E+00
  0.00000000E+00  0.00000000E+00  0.00000000E+00
  0.00000000E+00  0.00000000E+00  0.00000000E+00
  0.00000000E+00  0.00000000E+00  0.00000000E+00
  0.00000000E+00  0.00000000E+00  0.00000000E+00
  0.00000000E+00  0.00000000E+00  0.00000000E+00
  0.00000000E+00  0.00000000E+00  0.00000000E+00
  0.00000000E+00  0.00000000E+00  0.00000000E+00
  0.00000000E+00  0.00000000E+00  0.00000000E+00
  0.00000000E+00  0.00000000E+00  0.00000000E+00
  0.00000000E+00  0.00000000E+00  0.00000000E+00
  0.00000000E+00  0.00000000E+00  0.00000000E+00
  0.00000000E+00  0.00000000E+00  0.00000000E+00
  0.00000000E+00  0.00000000E+00  0.00000000E+00
  0.00000000E+00  0.00000000E+00  0.00000000E+00
  0.00000000E+00  0.00000000E+00  0.00000000E+00
  0.00000000E+00  0.00000000E+00  0.00000000E+00
  0.00000000E+00  0.00000000E+00  0.00000000E+00
  0.00000000E+00  0.00000000E+00  0.00000000E+00
  0.00000000E+00  0.00000000E+00  0.00000000E+00
  0.00000000E+00  0.00000000E+00  0.00000000E+00
  0.00000000E+00  0.00000000E+00  0.00000000E+00
  0.00000000E+00  0.00000000E+00  0.00000000E+00
