# Supplementary material for: Insights into Reaction Kinetics in Confined Space: Real Time Observation of Water Formation under a Silica Cover
Source: J Am Chem Soc. 2021 Jun 7;143(23):8780–90. doi: 10.1021/jacs.1c03197 (PMC8297729; doi:10.1021/jacs.1c03197)
Supplement: Supplementary file 4 — ja1c03197_si_004.zip [file ja1c03197_si_004.zip › Structures/free_1O/POSCAR_7_H2O_intercal]

commentline                             
   1.00000000000000     
     5.4332700000000003    0.0000000000000000    0.0000000000000000
    -2.7166399999999999    4.7053500000000001    0.0000000000000000
     0.0000000000000000    0.0000000000000000   40.0000000000000000
   Ru   Si   O    H 
    12     4     9     2
Selective dynamics
Direct
  0.4999998957870346  0.5000053131010418  0.0000000000000000   F   F   F
  0.0000063375799115  0.5000053131010418  0.0000000000000000   F   F   F
  0.4999935582071231  0.0000000000000000  0.0000000000000000   F   F   F
  0.0000000000000000  0.0000000000000000  0.0000000000000000   F   F   F
  0.3333276092575019  0.1666613535656225  0.0535275000000013   F   F   F
  0.8333395725871355  0.1666613535656225  0.0535275000000013   F   F   F
  0.3333339468374206  0.6666666666666643  0.0535275000000013   F   F   F
  0.8333275050445366  0.6666666666666643  0.0535275000000013   F   F   F
  0.5000069051300012  0.4999057141549418  0.1041573703473593   T   T   T
  0.0003566643431654  0.5003747731658866  0.1049165979315902   T   T   T
  0.4992699726021730  0.9997121533930642  0.1049181113097070   T   T   T
  0.0004666377393468  0.9996133056944536  0.1049267891992306   T   T   T
  0.8367094072632338  0.1673387202082291  0.2623872249253500   T   T   T
  0.1694534776074952  0.8344714885044492  0.2623188744215642   T   T   T
  0.8292808659216083  0.1620169703965744  0.1814282196072165   T   T   T
  0.1636745126973453  0.8277018637804845  0.1813135425348533   T   T   T
  0.5035256999032821  1.0012986193424864  0.2749665455705898   T   T   T
  0.0049301870623756  0.0026756230328776  0.2753948216216051   T   T   T
  0.0036399112585865  0.5014783464366425  0.2749958246105476   T   T   T
  0.8469019567361737  0.1721481045172880  0.2217823364918621   T   T   T
  0.1738130800288461  0.8442447309236454  0.2217061255039214   T   T   T
  0.0016031852153584  0.4958391363923630  0.1683681292112474   T   T   T
  0.0016282187168095  1.0002039391782866  0.1684146165721247   T   T   T
  0.4978869984513550  1.0001304531454969  0.1683691528792649   T   T   T
  0.5265191892709946  0.5240651546700775  0.2004696271221893   T   T   T
  0.4879838028615348  0.4861465983612717  0.1763016777720923   T   T   T
  0.3660293880587862  0.3665862545033008  0.2117303761575255   T   T   T
 
  0.00000000E+00  0.00000000E+00  0.00000000E+00
  0.00000000E+00  0.00000000E+00  0.00000000E+00
  0.00000000E+00  0.00000000E+00  0.00000000E+00
  0.00000000E+00  0.00000000E+00  0.00000000E+00
  0.00000000E+00  0.00000000E+00  0.00000000E+00
  0.00000000E+00  0.00000000E+00  0.00000000E+00
  0.00000000E+00  0.00000000E+00  0.00000000E+00
  0.00000000E+00  0.00000000E+00  0.00000000E+00
  0.00000000E+00  0.00000000E+00  0.00000000E+00
  0.00000000E+00  0.00000000E+00  0.00000000E+00
  0.00000000E+00  0.00000000E+00  0.00000000E+00
  0.00000000E+00  0.00000000E+00  0.00000000E+00
  0.00000000E+00  0.00000000E+00  0.00000000E+00
  0.00000000E+00  0.00000000E+00  0.00000000E+00
  0.00000000E+00  0.00000000E+00  0.00000000E+00
  0.00000000E+00  0.00000000E+00  0.00000000E+00
  0.00000000E+00  0.00000000E+00  0.00000000E+00
  0.00000000E+00  0.00000000E+00  0.00000000E+00
  0.00000000E+00  0.00000000E+00  0.00000000E+00
  0.00000000E+00  0.00000000E+00  0.00000000E+00
  0.00000000E+00  0.00000000E+00  0.00000000E+00
  0.00000000E+00  0.00000000E+00  0.00000000E+00
  0.00000000E+00  0.00000000E+00  0.00000000E+00
  0.00000000E+00  0.00000000E+00  0.00000000E+00
  0.00000000E+00  0.00000000E+00  0.00000000E+00
  0.00000000E+00  0.00000000E+00  0.00000000E+00
  0.00000000E+00  0.00000000E+00  0.00000000E+00
