# Supplementary material for: Insights into Reaction Kinetics in Confined Space: Real Time Observation of Water Formation under a Silica Cover
Source: J Am Chem Soc. 2021 Jun 7;143(23):8780–90. doi: 10.1021/jacs.1c03197 (PMC8297729; doi:10.1021/jacs.1c03197)
Supplement: Supplementary file 4 — ja1c03197_si_004.zip [file ja1c03197_si_004.zip › Structures/free_1O/POSCAR_8_H2O_TS_bottom]

commentline                             
   1.00000000000000     
     5.4332700000000003    0.0000000000000000    0.0000000000000000
    -2.7166399999999999    4.7053500000000001    0.0000000000000000
     0.0000000000000000    0.0000000000000000   40.0000000000000000
   Ru   Si   O    H 
    12     4     9     2
Selective dynamics
Direct
  0.4999998957870346  0.5000053131010418  0.0000000000000000   F   F   F
  0.0000063375799116  0.5000053131010418  0.0000000000000000   F   F   F
  0.4999935582071230  0.0000000000000000  0.0000000000000000   F   F   F
  0.0000000000000000  0.0000000000000000  0.0000000000000000   F   F   F
  0.3333276092575019  0.1666613535656225  0.0535275000000013   F   F   F
  0.8333395725871356  0.1666613535656225  0.0535275000000013   F   F   F
  0.3333339468374206  0.6666666666666644  0.0535275000000013   F   F   F
  0.8333275050445366  0.6666666666666644  0.0535275000000013   F   F   F
  0.4990743881441341  0.5021981140610405  0.1041646380870071   T   T   T
  0.9999953605917402  0.4998123077621178  0.1048843050785614   T   T   T
  0.4992336201218622  0.0000331678671572  0.1051020215189073   T   T   T
  0.0015046228835108  0.9982348903213174  0.1047760405901650   T   T   T
  0.8398529120759385  0.1402543753926093  0.2691771285025457   T   T   T
  0.1763397259759687  0.8079827211633497  0.2691932603975282   T   T   T
  0.8357146214609925  0.1402807147043497  0.1881924008501357   T   T   T
  0.1804803251470315  0.8107019154484045  0.1882280262071571   T   T   T
  0.5081259545194837  0.9740907913476108  0.2825193075060379   T   T   T
  0.0082048984531772  0.9741917451492068  0.2815521586789924   T   T   T
  0.0080779500289962  0.4741311210353714  0.2817523786558161   T   T   T
  0.8327063190483746  0.1376946202754450  0.2285416235775603   T   T   T
  0.1834728280196030  0.8100558068405050  0.2285606636638177   T   T   T
  0.0060027252065149  0.4766512599629696  0.1754598049430601   T   T   T
  0.0146018882576903  0.9829484926505251  0.1758065367698003   T   T   T
  0.5081709024587481  0.9863807723768003  0.1740310927313535   T   T   T
  0.5126968929083646  0.4942359936021045  0.1765246090756685   T   T   T
  0.6705362082832933  0.5134277384281454  0.1626739525877247   T   T   T
  0.3480900947924301  0.3347514537809182  0.1658517167005258   T   T   T
 
  0.00000000E+00  0.00000000E+00  0.00000000E+00
  0.00000000E+00  0.00000000E+00  0.00000000E+00
  0.00000000E+00  0.00000000E+00  0.00000000E+00
  0.00000000E+00  0.00000000E+00  0.00000000E+00
  0.00000000E+00  0.00000000E+00  0.00000000E+00
  0.00000000E+00  0.00000000E+00  0.00000000E+00
  0.00000000E+00  0.00000000E+00  0.00000000E+00
  0.00000000E+00  0.00000000E+00  0.00000000E+00
  0.15154005E-01 -0.39273567E-01 -0.51661707E-01
 -0.25402383E-02 -0.16674823E-02  0.27598135E-01
  0.66673566E-02 -0.50478420E-02  0.29562257E-01
  0.82317788E-03 -0.42521503E-02  0.23412920E-01
 -0.11478535E-01  0.66353993E-02 -0.56497479E-01
 -0.33067642E-02  0.78571925E-02 -0.59606366E-01
 -0.38190746E-01  0.30027953E-01 -0.58937460E-01
  0.11165439E-02  0.18035622E-01 -0.62296441E-01
 -0.57257468E-02  0.42925415E-02 -0.46513631E-01
 -0.74614382E-02  0.62151138E-02 -0.66128395E-01
 -0.57049189E-02  0.78544729E-02 -0.58305772E-01
 -0.35612978E-01  0.13324367E-01 -0.66423886E-01
  0.11262011E-01  0.19914990E-01 -0.69650386E-01
  0.30429038E-01  0.20396529E-01 -0.98524843E-01
 -0.16164625E-01  0.23090797E-01 -0.71871859E-01
  0.12767594E-01 -0.26861475E-01 -0.14431628E+00
  0.10855039E+00 -0.81432507E-01  0.63885541E+00
 -0.34416947E+00  0.46945829E+00  0.51670777E-01
 -0.87715259E-01  0.23324610E+00  0.29317500E+00
