# Supplementary material for: Insights into Reaction Kinetics in Confined Space: Real Time Observation of Water Formation under a Silica Cover
Source: J Am Chem Soc. 2021 Jun 7;143(23):8780–90. doi: 10.1021/jacs.1c03197 (PMC8297729; doi:10.1021/jacs.1c03197)
Supplement: Supplementary file 4 — ja1c03197_si_004.zip [file ja1c03197_si_004.zip › Structures/free_1O/POSCAR_8_H2O_TS_top]

commentline                             
   1.00000000000000     
     5.4332700000000003    0.0000000000000000    0.0000000000000000
    -2.7166399999999999    4.7053500000000001    0.0000000000000000
     0.0000000000000000    0.0000000000000000   40.0000000000000000
   Ru   Si   O    H 
    12     4     9     2
Selective dynamics
Direct
  0.4999998957870346  0.5000053131010418  0.0000000000000000   F   F   F
  0.0000063375799116  0.5000053131010418  0.0000000000000000   F   F   F
  0.4999935582071230  0.0000000000000000  0.0000000000000000   F   F   F
  0.0000000000000000  0.0000000000000000  0.0000000000000000   F   F   F
  0.3333276092575019  0.1666613535656225  0.0535275000000013   F   F   F
  0.8333395725871356  0.1666613535656225  0.0535275000000013   F   F   F
  0.3333339468374206  0.6666666666666644  0.0535275000000013   F   F   F
  0.8333275050445366  0.6666666666666644  0.0535275000000013   F   F   F
  0.4990194912604825  0.4994972895901504  0.1048651432479113   T   T   T
  0.0004648368887191  0.4995543910762757  0.1049153919266237   T   T   T
  0.5000057276771569  0.0000423975662049  0.1042709538843329   T   T   T
  0.0005822335997667  0.0011305318232042  0.1048624901710126   T   T   T
  0.8344753320764213  0.6631076645654236  0.2655756570470278   T   T   T
  0.1621878571125830  0.3355742754862184  0.2655331976688160   T   T   T
  0.8342575815802482  0.6676375553625413  0.1846355918523978   T   T   T
  0.1668908285359308  0.3351010291440544  0.1845484620909530   T   T   T
  0.4972089547496300  0.4919218895214013  0.2788461397231449   T   T   T
  0.9860998099204241  0.4870317984732146  0.2796489658518098   T   T   T
  0.9907606583711011  0.9982250678258072  0.2788261757856968   T   T   T
  0.8362784438331341  0.6659181761609532  0.2252117228575020   T   T   T
  0.1653299046042635  0.3374878234020125  0.2251551231042882   T   T   T
  0.0004715054420688  0.0012193969536418  0.1724259346916124   T   T   T
  0.0004943395805280  0.5014751843182537  0.1718889848979651   T   T   T
  0.5007449193487588  0.5014317059051008  0.1724023712991589   T   T   T
  0.4779378672174313  0.9791271471939340  0.2767833269566838   T   T   T
  0.6299350058760003  0.9688081082881861  0.2883169012372920   T   T   T
  0.4675428562388682  0.1308521593857228  0.2883673783525335   T   T   T
 
  0.00000000E+00  0.00000000E+00  0.00000000E+00
  0.00000000E+00  0.00000000E+00  0.00000000E+00
  0.00000000E+00  0.00000000E+00  0.00000000E+00
  0.00000000E+00  0.00000000E+00  0.00000000E+00
  0.00000000E+00  0.00000000E+00  0.00000000E+00
  0.00000000E+00  0.00000000E+00  0.00000000E+00
  0.00000000E+00  0.00000000E+00  0.00000000E+00
  0.00000000E+00  0.00000000E+00  0.00000000E+00
  0.22704593E-03  0.58672017E-03 -0.78501343E-04
 -0.15415690E-03  0.21297858E-03 -0.22482948E-02
  0.81916384E-04  0.18423851E-03 -0.15242162E-02
 -0.13237788E-03  0.54158644E-03  0.72946361E-04
 -0.14678569E-01  0.10181586E-01 -0.41150419E-01
  0.11495931E-01 -0.11727880E-01 -0.41073918E-01
 -0.22860457E-02  0.30559617E-02 -0.39173628E-01
  0.35822794E-02 -0.16717023E-02 -0.40164992E-01
 -0.31245485E-02  0.64056037E-02 -0.47342640E-01
 -0.89131097E-02 -0.13111948E-01 -0.10158224E+00
  0.77628203E-02  0.14872285E-02 -0.43783799E-01
 -0.19888817E-01  0.17283346E-01 -0.41861441E-01
  0.23505878E-01 -0.12070410E-01 -0.42002037E-01
  0.47172968E-03  0.28303653E-03 -0.45603894E-01
 -0.44551049E-03 -0.61740799E-03 -0.22682015E-01
  0.65699303E-03  0.14669317E-03 -0.43833950E-01
 -0.27476486E-01 -0.48675262E-01  0.68269905E+00
  0.70839835E-01  0.10579226E+00  0.49472060E+00
  0.68356976E-01  0.15712089E+00  0.45722641E+00
