# Supplementary material for: Insights into Reaction Kinetics in Confined Space: Real Time Observation of Water Formation under a Silica Cover
Source: J Am Chem Soc. 2021 Jun 7;143(23):8780–90. doi: 10.1021/jacs.1c03197 (PMC8297729; doi:10.1021/jacs.1c03197)
Supplement: Supplementary file 4 — ja1c03197_si_004.zip [file ja1c03197_si_004.zip › Structures/free_2O/POSCAR_0_bare]

commentline
   1.00000000000000
     5.4332700000000003    0.0000000000000000    0.0000000000000000
    -2.7166399999999999    4.7053500000000001    0.0000000000000000
     0.0000000000000000    0.0000000000000000   40.0000000000000000
   Ru   Si   O
    12     4    10
Selective dynamics
Direct
  0.4999998957870346  0.5000053131010418  0.0000000000000000   F   F   F
  0.0000063375799115  0.5000053131010418  0.0000000000000000   F   F   F
  0.4999935582071231  0.0000000000000000  0.0000000000000000   F   F   F
  0.0000000000000000  0.0000000000000000  0.0000000000000000   F   F   F
  0.3333276092575019  0.1666613535656225  0.0535275000000013   F   F   F
  0.8333395725871355  0.1666613535656225  0.0535275000000013   F   F   F
  0.3333339468374206  0.6666666666666643  0.0535275000000013   F   F   F
  0.8333275050445366  0.6666666666666643  0.0535275000000013   F   F   F
  0.5126172758291380  0.5117863645822416  0.1062298401944521   T   T   T
  0.9823801128242441  0.4910092646486120  0.1054776907857054   T   T   T
  0.5126292817462551  0.0000653594879177  0.1062383848722002   T   T   T
  0.9910075542517943  0.9953459889846124  0.1054848910348174   T   T   T
  0.9716610814938963  0.9748916066889077  0.2919704848136935   T   T   T
  0.3058337182568944  0.6419118441566370  0.2917058628049989   T   T   T
  0.9702543268886302  0.9747118352992102  0.2108944416620535   T   T   T
  0.3040711203022638  0.6415393161480565  0.2103860784195642   T   T   T
  0.6384860584923975  0.8081943982483099  0.3048739375581925   T   T   T
  0.1388910670150421  0.8082693496565925  0.3046313027490704   T   T   T
  0.1389890185626543  0.3086637389522645  0.3046586872799952   T   T   T
  0.9695952114082047  0.9742512697517185  0.2514191960866020   T   T   T
  0.3077624432150468  0.6429137839596017  0.2511020793964844   T   T   T
  0.1336322131189800  0.3072408231014185  0.1980969576047247   T   T   T
  0.1351813356730380  0.8070844002344879  0.1981441974716452   T   T   T
  0.6381964710983113  0.8079509953112870  0.1976966526428141   T   T   T
  0.3325958161517574  0.1657694782228174  0.1356828248533304   T   T   T
  0.3148908271979808  0.6568442496604657  0.1364242699623799   T   T   T

  0.00000000E+00  0.00000000E+00  0.00000000E+00
  0.00000000E+00  0.00000000E+00  0.00000000E+00
  0.00000000E+00  0.00000000E+00  0.00000000E+00
  0.00000000E+00  0.00000000E+00  0.00000000E+00
  0.00000000E+00  0.00000000E+00  0.00000000E+00
  0.00000000E+00  0.00000000E+00  0.00000000E+00
  0.00000000E+00  0.00000000E+00  0.00000000E+00
  0.00000000E+00  0.00000000E+00  0.00000000E+00
  0.00000000E+00  0.00000000E+00  0.00000000E+00
  0.00000000E+00  0.00000000E+00  0.00000000E+00
  0.00000000E+00  0.00000000E+00  0.00000000E+00
  0.00000000E+00  0.00000000E+00  0.00000000E+00
  0.00000000E+00  0.00000000E+00  0.00000000E+00
  0.00000000E+00  0.00000000E+00  0.00000000E+00
  0.00000000E+00  0.00000000E+00  0.00000000E+00
  0.00000000E+00  0.00000000E+00  0.00000000E+00
  0.00000000E+00  0.00000000E+00  0.00000000E+00
  0.00000000E+00  0.00000000E+00  0.00000000E+00
  0.00000000E+00  0.00000000E+00  0.00000000E+00
  0.00000000E+00  0.00000000E+00  0.00000000E+00
  0.00000000E+00  0.00000000E+00  0.00000000E+00
  0.00000000E+00  0.00000000E+00  0.00000000E+00
  0.00000000E+00  0.00000000E+00  0.00000000E+00
  0.00000000E+00  0.00000000E+00  0.00000000E+00
  0.00000000E+00  0.00000000E+00  0.00000000E+00
  0.00000000E+00  0.00000000E+00  0.00000000E+00
