# Supplementary material for: Insights into Reaction Kinetics in Confined Space: Real Time Observation of Water Formation under a Silica Cover
Source: J Am Chem Soc. 2021 Jun 7;143(23):8780–90. doi: 10.1021/jacs.1c03197 (PMC8297729; doi:10.1021/jacs.1c03197)
Supplement: Supplementary file 4 — ja1c03197_si_004.zip [file ja1c03197_si_004.zip › Structures/free_2O/POSCAR_1_physisorbed_intercal]

commentline                             
   1.00000000000000     
     5.4332700000000003    0.0000000000000000    0.0000000000000000
    -2.7166399999999999    4.7053500000000001    0.0000000000000000
     0.0000000000000000    0.0000000000000000   40.0000000000000000
   Ru   Si   O    H 
    12     4    10     2
Selective dynamics
Direct
  0.4999998957870346  0.5000053131010418  0.0000000000000000   F   F   F
  0.0000063375799115  0.5000053131010418  0.0000000000000000   F   F   F
  0.4999935582071231  0.0000000000000000  0.0000000000000000   F   F   F
  0.0000000000000000  0.0000000000000000  0.0000000000000000   F   F   F
  0.3333276092575019  0.1666613535656225  0.0535275000000013   F   F   F
  0.8333395725871355  0.1666613535656225  0.0535275000000013   F   F   F
  0.3333339468374206  0.6666666666666643  0.0535275000000013   F   F   F
  0.8333275050445366  0.6666666666666643  0.0535275000000013   F   F   F
  0.5125737434160658  0.5122040700403332  0.1062243179674783   T   T   T
  0.9820825659293233  0.4909941463783911  0.1054776893664817   T   T   T
  0.5125819810164123  0.0001619569288538  0.1062265772824884   T   T   T
  0.9911802225610270  0.9955460083972820  0.1054792226195362   T   T   T
  0.9691582631212851  0.9812857049069301  0.2916902870973932   T   T   T
  0.3036693572969025  0.6485009139806595  0.2914164002125586   T   T   T
  0.9682252697936012  0.9809714117875058  0.2106116805697780   T   T   T
  0.3022575063612554  0.6479473444842767  0.2100840908148011   T   T   T
  0.6361374737661255  0.8147304675802327  0.3046939431288415   T   T   T
  0.1365628906023602  0.8147736109921229  0.3042589423294965   T   T   T
  0.1365770713056187  0.3151641000184522  0.3042800776774375   T   T   T
  0.9642778553050527  0.9791041670208545  0.2511360857014268   T   T   T
  0.3086101988369369  0.6508527563716924  0.2508067075457440   T   T   T
  0.1323170193900566  0.3135230571085674  0.1979007255333063   T   T   T
  0.1326892753124733  0.8128570376385748  0.1979274180589827   T   T   T
  0.6363221873888327  0.8148111670997648  0.1973326718089429   T   T   T
  0.3328583669768813  0.1662770182966884  0.1356679966526468   T   T   T
  0.3144768472481944  0.6570713371049876  0.1364162557917259   T   T   T
  0.6370818272214085  0.2457864595646998  0.2498664116536950   T   T   T
  0.6335638854061884  0.3821145631204831  0.2498027076014840   T   T   T
 
  0.00000000E+00  0.00000000E+00  0.00000000E+00
  0.00000000E+00  0.00000000E+00  0.00000000E+00
  0.00000000E+00  0.00000000E+00  0.00000000E+00
  0.00000000E+00  0.00000000E+00  0.00000000E+00
  0.00000000E+00  0.00000000E+00  0.00000000E+00
  0.00000000E+00  0.00000000E+00  0.00000000E+00
  0.00000000E+00  0.00000000E+00  0.00000000E+00
  0.00000000E+00  0.00000000E+00  0.00000000E+00
  0.00000000E+00  0.00000000E+00  0.00000000E+00
  0.00000000E+00  0.00000000E+00  0.00000000E+00
  0.00000000E+00  0.00000000E+00  0.00000000E+00
  0.00000000E+00  0.00000000E+00  0.00000000E+00
  0.00000000E+00  0.00000000E+00  0.00000000E+00
  0.00000000E+00  0.00000000E+00  0.00000000E+00
  0.00000000E+00  0.00000000E+00  0.00000000E+00
  0.00000000E+00  0.00000000E+00  0.00000000E+00
  0.00000000E+00  0.00000000E+00  0.00000000E+00
  0.00000000E+00  0.00000000E+00  0.00000000E+00
  0.00000000E+00  0.00000000E+00  0.00000000E+00
  0.00000000E+00  0.00000000E+00  0.00000000E+00
  0.00000000E+00  0.00000000E+00  0.00000000E+00
  0.00000000E+00  0.00000000E+00  0.00000000E+00
  0.00000000E+00  0.00000000E+00  0.00000000E+00
  0.00000000E+00  0.00000000E+00  0.00000000E+00
  0.00000000E+00  0.00000000E+00  0.00000000E+00
  0.00000000E+00  0.00000000E+00  0.00000000E+00
  0.00000000E+00  0.00000000E+00  0.00000000E+00
  0.00000000E+00  0.00000000E+00  0.00000000E+00
