# Supplementary material for: Insights into Reaction Kinetics in Confined Space: Real Time Observation of Water Formation under a Silica Cover
Source: J Am Chem Soc. 2021 Jun 7;143(23):8780–90. doi: 10.1021/jacs.1c03197 (PMC8297729; doi:10.1021/jacs.1c03197)
Supplement: Supplementary file 4 — ja1c03197_si_004.zip [file ja1c03197_si_004.zip › Structures/free_2O/POSCAR_1_physisorbed_top]

commentline                             
   1.00000000000000     
     5.4332700000000003    0.0000000000000000    0.0000000000000000
    -2.7166399999999999    4.7053500000000001    0.0000000000000000
     0.0000000000000000    0.0000000000000000   40.0000000000000000
   Ru   Si   O    H 
    12     4    10     2
Selective dynamics
Direct
  0.4999998957870346  0.5000053131010418  0.0000000000000000   F   F   F
  0.0000063375799115  0.5000053131010418  0.0000000000000000   F   F   F
  0.4999935582071231  0.0000000000000000  0.0000000000000000   F   F   F
  0.0000000000000000  0.0000000000000000  0.0000000000000000   F   F   F
  0.3333276092575019  0.1666613535656225  0.0535275000000013   F   F   F
  0.8333395725871355  0.1666613535656225  0.0535275000000013   F   F   F
  0.3333339468374206  0.6666666666666643  0.0535275000000013   F   F   F
  0.8333275050445366  0.6666666666666643  0.0535275000000013   F   F   F
  0.5125768019285617  0.5121377095891828  0.1062244531531756   T   T   T
  0.9821267585687926  0.4909884837211129  0.1054775138947946   T   T   T
  0.5125849417660636  0.0001135480895717  0.1062286828160371   T   T   T
  0.9911959346192172  0.9955311291318705  0.1054786388565293   T   T   T
  0.9682953993767658  0.9787925648921211  0.2918495660699088   T   T   T
  0.3022673395516926  0.6457704739389749  0.2915786034990244   T   T   T
  0.9668298530471829  0.9783630966344254  0.2107819291942148   T   T   T
  0.3008733515606025  0.6453673690970572  0.2102635284958656   T   T   T
  0.6350107096661564  0.8121638713242187  0.3048548550522400   T   T   T
  0.1353787537146234  0.8121123419327196  0.3044662275804980   T   T   T
  0.1355369923647434  0.3125534333321491  0.3044722723811484   T   T   T
  0.9654627807775079  0.9775663177125449  0.2513044971191408   T   T   T
  0.3050800361967205  0.6472777550341428  0.2509806898981241   T   T   T
  0.1307607163723482  0.3109499299990352  0.1980120861937633   T   T   T
  0.1314410145341942  0.8103959388047162  0.1980274072005292   T   T   T
  0.6349146671277117  0.8120929364260888  0.1975605537909197   T   T   T
  0.3328491466746237  0.1661944448056397  0.1356741605525855   T   T   T
  0.3145230014581200  0.6569955811436929  0.1364212722416766   T   T   T
  0.6357057663350327  0.2402027553383323  0.3475203852629378   T   T   T
  0.6349458928635588  0.3779423096126928  0.3478943414064395   T   T   T
 
  0.00000000E+00  0.00000000E+00  0.00000000E+00
  0.00000000E+00  0.00000000E+00  0.00000000E+00
  0.00000000E+00  0.00000000E+00  0.00000000E+00
  0.00000000E+00  0.00000000E+00  0.00000000E+00
  0.00000000E+00  0.00000000E+00  0.00000000E+00
  0.00000000E+00  0.00000000E+00  0.00000000E+00
  0.00000000E+00  0.00000000E+00  0.00000000E+00
  0.00000000E+00  0.00000000E+00  0.00000000E+00
  0.00000000E+00  0.00000000E+00  0.00000000E+00
  0.00000000E+00  0.00000000E+00  0.00000000E+00
  0.00000000E+00  0.00000000E+00  0.00000000E+00
  0.00000000E+00  0.00000000E+00  0.00000000E+00
  0.00000000E+00  0.00000000E+00  0.00000000E+00
  0.00000000E+00  0.00000000E+00  0.00000000E+00
  0.00000000E+00  0.00000000E+00  0.00000000E+00
  0.00000000E+00  0.00000000E+00  0.00000000E+00
  0.00000000E+00  0.00000000E+00  0.00000000E+00
  0.00000000E+00  0.00000000E+00  0.00000000E+00
  0.00000000E+00  0.00000000E+00  0.00000000E+00
  0.00000000E+00  0.00000000E+00  0.00000000E+00
  0.00000000E+00  0.00000000E+00  0.00000000E+00
  0.00000000E+00  0.00000000E+00  0.00000000E+00
  0.00000000E+00  0.00000000E+00  0.00000000E+00
  0.00000000E+00  0.00000000E+00  0.00000000E+00
  0.00000000E+00  0.00000000E+00  0.00000000E+00
  0.00000000E+00  0.00000000E+00  0.00000000E+00
  0.00000000E+00  0.00000000E+00  0.00000000E+00
  0.00000000E+00  0.00000000E+00  0.00000000E+00
