# Supplementary material for: Insights into Reaction Kinetics in Confined Space: Real Time Observation of Water Formation under a Silica Cover
Source: J Am Chem Soc. 2021 Jun 7;143(23):8780–90. doi: 10.1021/jacs.1c03197 (PMC8297729; doi:10.1021/jacs.1c03197)
Supplement: Supplementary file 4 — ja1c03197_si_004.zip [file ja1c03197_si_004.zip › Structures/free_2O/POSCAR_2_H2_TS_bottom_penetrate]

commentline                             
   1.00000000000000     
     5.4332700000000003    0.0000000000000000    0.0000000000000000
    -2.7166399999999999    4.7053500000000001    0.0000000000000000
     0.0000000000000000    0.0000000000000000   40.0000000000000000
   Ru   Si   O    H 
    12     4    10     2
Selective dynamics
Direct
  0.4999998957870346  0.5000053131010418  0.0000000000000000   F   F   F
  0.0000063375799116  0.5000053131010418  0.0000000000000000   F   F   F
  0.4999935582071230  0.0000000000000000  0.0000000000000000   F   F   F
  0.0000000000000000  0.0000000000000000  0.0000000000000000   F   F   F
  0.3333276092575019  0.1666613535656225  0.0535275000000013   F   F   F
  0.8333395725871356  0.1666613535656225  0.0535275000000013   F   F   F
  0.3333339468374206  0.6666666666666644  0.0535275000000013   F   F   F
  0.8333275050445366  0.6666666666666644  0.0535275000000013   F   F   F
  0.5127326751259289  0.5118273587855641  0.1061668042903306   T   T   T
  0.9824291307177768  0.4911035089225754  0.1055065598165962   T   T   T
  0.5127485109960748  0.0004395813384182  0.1061688925560571   T   T   T
  0.9908392349461145  0.9953183570089912  0.1054792265269880   T   T   T
  0.9841050968178191  0.9866137763587147  0.2909767905575108   T   T   T
  0.3190702666371109  0.6538944271270142  0.2906979400268999   T   T   T
  0.9825682902278219  0.9862046946407149  0.2099324395530054   T   T   T
  0.3183389109959255  0.6538553684285214  0.2093971447810993   T   T   T
  0.6512906164179803  0.8200395520303946  0.3040221596521067   T   T   T
  0.1517208664929228  0.8201260491156513  0.3035248652233307   T   T   T
  0.1517716135842640  0.3205230875253299  0.3036107303566458   T   T   T
  0.9800211368234008  0.9852097666971527  0.2504302009155283   T   T   T
  0.3226142888874187  0.6553412719845308  0.2500966445178076   T   T   T
  0.1471433040814805  0.3190298306389748  0.1972290126138144   T   T   T
  0.1475189834964521  0.8181204926177579  0.1973216820102661   T   T   T
  0.6514536995383304  0.8203888444867128  0.1964603387036899   T   T   T
  0.3324890001633867  0.1659036736570300  0.1356121356578012   T   T   T
  0.3157955036370181  0.6575492008891677  0.1363300784818160   T   T   T
  0.6999803561948170  0.3453840902514674  0.2035511967872721   T   T   T
  0.5870525028559609  0.2875842946652957  0.1904899907984682   T   T   T
 
  0.00000000E+00  0.00000000E+00  0.00000000E+00
  0.00000000E+00  0.00000000E+00  0.00000000E+00
  0.00000000E+00  0.00000000E+00  0.00000000E+00
  0.00000000E+00  0.00000000E+00  0.00000000E+00
  0.00000000E+00  0.00000000E+00  0.00000000E+00
  0.00000000E+00  0.00000000E+00  0.00000000E+00
  0.00000000E+00  0.00000000E+00  0.00000000E+00
  0.00000000E+00  0.00000000E+00  0.00000000E+00
  0.21412795E-02 -0.24459707E-03  0.10126119E-02
  0.15834598E-02  0.86089736E-03 -0.18985578E-02
  0.60246860E-03  0.12944866E-02  0.20722983E-02
  0.58540029E-02  0.33898547E-02  0.40829821E-02
 -0.25325777E-02 -0.15821668E-02 -0.15706000E-01
 -0.33494194E-02 -0.20131648E-02 -0.15027941E-01
 -0.82332672E-02 -0.77095614E-02 -0.18544633E-01
 -0.12982745E-01 -0.97471622E-02 -0.18600038E-01
 -0.27133336E-02 -0.20031712E-02 -0.15768038E-01
 -0.16721317E-02 -0.76479440E-03 -0.14699490E-01
 -0.19725561E-02 -0.15288356E-02 -0.14947878E-01
 -0.50414367E-02 -0.38647614E-02 -0.19446730E-01
 -0.67778656E-02 -0.38236722E-02 -0.20635763E-01
 -0.11161634E-01 -0.74609387E-02 -0.23418012E-01
 -0.10921452E-01 -0.10507199E-01 -0.23774508E-01
 -0.78634109E-02 -0.89844808E-02 -0.22951460E-01
  0.11454370E-01  0.64147968E-02  0.98316356E-02
 -0.47412275E-03 -0.23234322E-03 -0.21921632E-02
 -0.15730239E+00 -0.11359861E+00  0.81425932E+00
  0.79330735E-01  0.26472088E-01  0.53534967E+00
