# Supplementary material for: Insights into Reaction Kinetics in Confined Space: Real Time Observation of Water Formation under a Silica Cover
Source: J Am Chem Soc. 2021 Jun 7;143(23):8780–90. doi: 10.1021/jacs.1c03197 (PMC8297729; doi:10.1021/jacs.1c03197)
Supplement: Supplementary file 4 — ja1c03197_si_004.zip [file ja1c03197_si_004.zip › Structures/free_2O/POSCAR_2_H2_TS_bottom_split]

commentline                             
   1.00000000000000     
     5.4332700000000003    0.0000000000000000    0.0000000000000000
    -2.7166399999999999    4.7053500000000001    0.0000000000000000
     0.0000000000000000    0.0000000000000000   40.0000000000000000
   Ru   Si   O    H 
    12     4    10     2
Selective dynamics
Direct
  0.4999998957870346  0.5000053131010418  0.0000000000000000   F   F   F
  0.0000063375799116  0.5000053131010418  0.0000000000000000   F   F   F
  0.4999935582071230  0.0000000000000000  0.0000000000000000   F   F   F
  0.0000000000000000  0.0000000000000000  0.0000000000000000   F   F   F
  0.3333276092575019  0.1666613535656225  0.0535275000000013   F   F   F
  0.8333395725871356  0.1666613535656225  0.0535275000000013   F   F   F
  0.3333339468374206  0.6666666666666644  0.0535275000000013   F   F   F
  0.8333275050445366  0.6666666666666644  0.0535275000000013   F   F   F
  0.5034538004540711  0.4960311366765260  0.1058123686336602   T   T   T
  0.9899455869915045  0.4949147400206144  0.1090320071730907   T   T   T
  0.5034186545814370  0.0068129705500721  0.1058225912378625   T   T   T
  0.9783165660820190  0.9889663793186358  0.1054785554817610   T   T   T
  0.0100119703635613  0.9993430130422327  0.2926146676518072   T   T   T
  0.3445921550838248  0.6666626158659826  0.2923422047276715   T   T   T
  0.0095095700371805  0.9993149469503866  0.2115356414429039   T   T   T
  0.3436660453550267  0.6664151000187339  0.2110138727854073   T   T   T
  0.6770420848824592  0.8328480639103841  0.3055755111773845   T   T   T
  0.1773387534827042  0.8327694425705919  0.3052387696232471   T   T   T
  0.1773812509760221  0.3332709901536545  0.3052328726434212   T   T   T
  0.0075372077975221  0.9981588987921924  0.2520536393074818   T   T   T
  0.3480720504709673  0.6685101245170397  0.2517302666769373   T   T   T
  0.1728166302840524  0.3320581569931984  0.1988961447812331   T   T   T
  0.1737555941917504  0.8309068632920598  0.1988890125809580   T   T   T
  0.6776560110785490  0.8329183959471655  0.1982230048179553   T   T   T
  0.3052818186642141  0.1523465443796754  0.1363168380643103   T   T   T
  0.3533717261598232  0.6762333150118608  0.1369068077454976   T   T   T
  0.8416836286605358  0.3021446893089862  0.1428995431144099   T   T   T
  0.8428603973379380  0.5372964204588050  0.1431149938485662   T   T   T
 
  0.00000000E+00  0.00000000E+00  0.00000000E+00
  0.00000000E+00  0.00000000E+00  0.00000000E+00
  0.00000000E+00  0.00000000E+00  0.00000000E+00
  0.00000000E+00  0.00000000E+00  0.00000000E+00
  0.00000000E+00  0.00000000E+00  0.00000000E+00
  0.00000000E+00  0.00000000E+00  0.00000000E+00
  0.00000000E+00  0.00000000E+00  0.00000000E+00
  0.00000000E+00  0.00000000E+00  0.00000000E+00
  0.14744828E-01 -0.10928713E-01 -0.66028913E-01
 -0.33770890E-02  0.32807581E-02 -0.81753752E-01
 -0.20649931E-02  0.19455180E-01 -0.66583560E-01
 -0.19853856E-01 -0.10399626E-01  0.60413141E-02
  0.56207452E-03  0.32203747E-03 -0.47146310E-03
  0.37254073E-03  0.40115493E-03  0.24182913E-02
 -0.42832223E-03 -0.94172555E-04 -0.26453091E-02
  0.20421791E-02  0.80563572E-03  0.17842591E-02
  0.97896508E-03  0.62268053E-03 -0.13931239E-02
  0.15796461E-04  0.29866606E-03 -0.82498210E-03
  0.24008457E-03 -0.48995799E-11 -0.97227218E-03
  0.27235435E-02  0.15287429E-02 -0.33002452E-02
  0.10855833E-02  0.11461749E-02 -0.28903247E-02
 -0.72633623E-02  0.18843689E-02 -0.45021154E-02
 -0.21055875E-02 -0.72458092E-02 -0.52123187E-02
 -0.46962767E-03 -0.97292942E-03 -0.27106319E-02
  0.17604230E-01  0.10342123E-01 -0.22843152E-01
  0.26051752E-01  0.16932163E-01 -0.92661078E-01
 -0.29756875E+00  0.53702016E+00  0.32063539E+00
  0.32441103E+00 -0.53134086E+00  0.32436731E+00
