# Supplementary material for: Insights into Reaction Kinetics in Confined Space: Real Time Observation of Water Formation under a Silica Cover
Source: J Am Chem Soc. 2021 Jun 7;143(23):8780–90. doi: 10.1021/jacs.1c03197 (PMC8297729; doi:10.1021/jacs.1c03197)
Supplement: Supplementary file 4 — ja1c03197_si_004.zip [file ja1c03197_si_004.zip › Structures/free_2O/POSCAR_2_H2_TS_top]

commentline                             
   1.00000000000000     
     5.4332700000000003    0.0000000000000000    0.0000000000000000
    -2.7166399999999999    4.7053500000000001    0.0000000000000000
     0.0000000000000000    0.0000000000000000   40.0000000000000000
   Ru   Si   O    H 
    12     4    10     2
Selective dynamics
Direct
  0.4999998957870346  0.5000053131010418  0.0000000000000000   F   F   F
  0.0000063375799116  0.5000053131010418  0.0000000000000000   F   F   F
  0.4999935582071230  0.0000000000000000  0.0000000000000000   F   F   F
  0.0000000000000000  0.0000000000000000  0.0000000000000000   F   F   F
  0.3333276092575019  0.1666613535656225  0.0535275000000013   F   F   F
  0.8333395725871356  0.1666613535656225  0.0535275000000013   F   F   F
  0.3333339468374206  0.6666666666666644  0.0535275000000013   F   F   F
  0.8333275050445366  0.6666666666666644  0.0535275000000013   F   F   F
  0.5125454535485658  0.5112539560300511  0.1062589581830141   T   T   T
  0.9827661404664955  0.4910031480896610  0.1054785586062053   T   T   T
  0.5125667501827463  0.9996944281645311  0.1062774600834281   T   T   T
  0.9912397800847612  0.9952815898419708  0.1054660776940711   T   T   T
  0.9779937175913955  0.9661885860630157  0.2923018540965653   T   T   T
  0.3095004045522967  0.6317311664882944  0.2920522845254438   T   T   T
  0.9747651933407240  0.9665976672176622  0.2112761135236390   T   T   T
  0.3084676262767910  0.6332145371302031  0.2107845112757381   T   T   T
  0.6435060847773786  0.7984280746782101  0.3051876968857963   T   T   T
  0.1437864305918432  0.7987826003620235  0.3050496157257483   T   T   T
  0.1442740438058060  0.2992108954508997  0.3051364015352542   T   T   T
  0.9745174309833826  0.9659746334346273  0.2518124111088964   T   T   T
  0.3121210590347447  0.6335299161656300  0.2515153441579702   T   T   T
  0.1374765020059464  0.2990601128423233  0.1984578117120194   T   T   T
  0.1404909396559293  0.7996569743041110  0.1985830030232948   T   T   T
  0.6425812681486591  0.7991401843161848  0.1980813250912169   T   T   T
  0.3327663471149461  0.1652895384839761  0.1357195728546726   T   T   T
  0.3154989154586870  0.6565072381936659  0.1364541181966305   T   T   T
  0.6440663714541652  0.2295833795464434  0.3046263277543346   T   T   T
  0.6442017621661112  0.3664006924826067  0.3045409603521916   T   T   T
 
  0.00000000E+00  0.00000000E+00  0.00000000E+00
  0.00000000E+00  0.00000000E+00  0.00000000E+00
  0.00000000E+00  0.00000000E+00  0.00000000E+00
  0.00000000E+00  0.00000000E+00  0.00000000E+00
  0.00000000E+00  0.00000000E+00  0.00000000E+00
  0.00000000E+00  0.00000000E+00  0.00000000E+00
  0.00000000E+00  0.00000000E+00  0.00000000E+00
  0.00000000E+00  0.00000000E+00  0.00000000E+00
  0.89000028E-04 -0.59600019E-03 -0.12400004E-03
 -0.24900008E-03 -0.90000029E-04  0.84200027E-03
  0.72000023E-04  0.16400005E-03 -0.39400013E-03
 -0.19800006E-03 -0.11300004E-03  0.43600014E-03
 -0.83560027E-02 -0.47420015E-02 -0.29843010E-01
  0.75720024E-02  0.42400014E-02 -0.30003010E-01
 -0.19250006E-02  0.44900014E-03 -0.23037007E-01
  0.19400006E-03  0.19450006E-02 -0.23200007E-01
 -0.36000011E-04 -0.85700027E-03 -0.25441008E-01
 -0.89400029E-03 -0.10130003E-02 -0.45350014E-01
 -0.11000004E-03 -0.56000018E-04 -0.45899015E-01
 -0.44340014E-02 -0.28160009E-02 -0.22253007E-01
  0.40790013E-02  0.38440012E-02 -0.22453007E-01
 -0.74700024E-03  0.86900028E-03 -0.14233005E-01
 -0.10060003E-02  0.49600016E-03 -0.14556005E-01
 -0.69800022E-03  0.11460004E-02 -0.19108006E-01
 -0.52800017E-03 -0.62000020E-03 -0.70400022E-03
 -0.37100012E-03  0.20200006E-03 -0.88000028E-03
 -0.34380011E-02  0.11550004E-02  0.69661822E+00
 -0.15040005E-02  0.39050012E-02  0.71063223E+00
