# Supplementary material for: Insights into Reaction Kinetics in Confined Space: Real Time Observation of Water Formation under a Silica Cover
Source: J Am Chem Soc. 2021 Jun 7;143(23):8780–90. doi: 10.1021/jacs.1c03197 (PMC8297729; doi:10.1021/jacs.1c03197)
Supplement: Supplementary file 4 — ja1c03197_si_004.zip [file ja1c03197_si_004.zip › Structures/free_2O/POSCAR_3_2H_penetrated]

commentline                             
   1.00000000000000     
     5.4332700000000003    0.0000000000000000    0.0000000000000000
    -2.7166399999999999    4.7053500000000001    0.0000000000000000
     0.0000000000000000    0.0000000000000000   40.0000000000000000
   Ru   Si   O    H 
    12     4    10     2
Selective dynamics
Direct
  0.4999998957870346  0.5000053131010418  0.0000000000000000   F   F   F
  0.0000063375799115  0.5000053131010418  0.0000000000000000   F   F   F
  0.4999935582071231  0.0000000000000000  0.0000000000000000   F   F   F
  0.0000000000000000  0.0000000000000000  0.0000000000000000   F   F   F
  0.3333276092575019  0.1666613535656225  0.0535275000000013   F   F   F
  0.8333395725871355  0.1666613535656225  0.0535275000000013   F   F   F
  0.3333339468374206  0.6666666666666643  0.0535275000000013   F   F   F
  0.8333275050445366  0.6666666666666643  0.0535275000000013   F   F   F
  0.5070682928889092  0.4946595510314515  0.1052676130954381   T   T   T
  0.9896524139459060  0.4947063026703080  0.1088799103457036   T   T   T
  0.5070308329151799  0.0120399801963867  0.1052673905247571   T   T   T
  0.9781543122210816  0.9889685682547512  0.1055887252028920   T   T   T
  0.0275098014618536  0.0092972714775311  0.2925082874915977   T   T   T
  0.3626682395702240  0.6768908451740387  0.2922679339048285   T   T   T
  0.0267117990162261  0.0091709187734851  0.2114118468329855   T   T   T
  0.3616614915273662  0.6766455947031266  0.2109556506326206   T   T   T
  0.6948522097268840  0.8429206772762544  0.3055798080746714   T   T   T
  0.1951356871946528  0.8429046414665611  0.3050755821288973   T   T   T
  0.1951348643845798  0.3433272677285850  0.3050706037785364   T   T   T
  0.0237541069976457  1.0074837171286766  0.2519405359378961   T   T   T
  0.3674482604969913  0.6794089024842553  0.2516571624924376   T   T   T
  0.1898127907311875  0.3421971191173364  0.1989062336423942   T   T   T
  0.1906852896142511  0.8401486800120408  0.1988975908435896   T   T   T
  0.6950645626538010  0.8429158593736645  0.1979721618631779   T   T   T
  0.3091431040223525  0.1543034721513078  0.1363584168313586   T   T   T
  0.3612166499120000  0.6803472086186974  0.1358701348616136   T   T   T
  0.8622376433619017  0.3498870590658747  0.1493685246536458   T   T   T
  0.8622769044136598  0.5116108165760362  0.1493914065569756   T   T   T
 
  0.00000000E+00  0.00000000E+00  0.00000000E+00
  0.00000000E+00  0.00000000E+00  0.00000000E+00
  0.00000000E+00  0.00000000E+00  0.00000000E+00
  0.00000000E+00  0.00000000E+00  0.00000000E+00
  0.00000000E+00  0.00000000E+00  0.00000000E+00
  0.00000000E+00  0.00000000E+00  0.00000000E+00
  0.00000000E+00  0.00000000E+00  0.00000000E+00
  0.00000000E+00  0.00000000E+00  0.00000000E+00
  0.00000000E+00  0.00000000E+00  0.00000000E+00
  0.00000000E+00  0.00000000E+00  0.00000000E+00
  0.00000000E+00  0.00000000E+00  0.00000000E+00
  0.00000000E+00  0.00000000E+00  0.00000000E+00
  0.00000000E+00  0.00000000E+00  0.00000000E+00
  0.00000000E+00  0.00000000E+00  0.00000000E+00
  0.00000000E+00  0.00000000E+00  0.00000000E+00
  0.00000000E+00  0.00000000E+00  0.00000000E+00
  0.00000000E+00  0.00000000E+00  0.00000000E+00
  0.00000000E+00  0.00000000E+00  0.00000000E+00
  0.00000000E+00  0.00000000E+00  0.00000000E+00
  0.00000000E+00  0.00000000E+00  0.00000000E+00
  0.00000000E+00  0.00000000E+00  0.00000000E+00
  0.00000000E+00  0.00000000E+00  0.00000000E+00
  0.00000000E+00  0.00000000E+00  0.00000000E+00
  0.00000000E+00  0.00000000E+00  0.00000000E+00
  0.00000000E+00  0.00000000E+00  0.00000000E+00
  0.00000000E+00  0.00000000E+00  0.00000000E+00
  0.00000000E+00  0.00000000E+00  0.00000000E+00
  0.00000000E+00  0.00000000E+00  0.00000000E+00
