# Supplementary material for: Insights into Reaction Kinetics in Confined Space: Real Time Observation of Water Formation under a Silica Cover
Source: J Am Chem Soc. 2021 Jun 7;143(23):8780–90. doi: 10.1021/jacs.1c03197 (PMC8297729; doi:10.1021/jacs.1c03197)
Supplement: Supplementary file 4 — ja1c03197_si_004.zip [file ja1c03197_si_004.zip › Structures/free_2O/POSCAR_3_2H_split]

commentline                             
   1.00000000000000     
     5.4332700000000003    0.0000000000000000    0.0000000000000000
    -2.7166399999999999    4.7053500000000001    0.0000000000000000
     0.0000000000000000    0.0000000000000000   40.0000000000000000
   Ru   Si   O    H 
    12     4    10     2
Selective dynamics
Direct
  0.4999998957870346  0.5000053131010418  0.0000000000000000   F   F   F
  0.0000063375799115  0.5000053131010418  0.0000000000000000   F   F   F
  0.4999935582071231  0.0000000000000000  0.0000000000000000   F   F   F
  0.0000000000000000  0.0000000000000000  0.0000000000000000   F   F   F
  0.3333276092575019  0.1666613535656225  0.0535275000000013   F   F   F
  0.8333395725871355  0.1666613535656225  0.0535275000000013   F   F   F
  0.3333339468374206  0.6666666666666643  0.0535275000000013   F   F   F
  0.8333275050445366  0.6666666666666643  0.0535275000000013   F   F   F
  0.4995520882679848  0.4988932951656823  0.1063678740557529   T   T   T
  0.9992830110206302  0.4988770293607458  0.1063654367309438   T   T   T
  0.4980282790035599  0.9963103189472089  0.1071725921336842   T   T   T
  0.9984265127275519  0.9968374569995239  0.1072659401674396   T   T   T
  0.9772595048248904  0.9608207798625805  0.2931535269954724   T   T   T
  0.3119015703306175  0.6301270858192679  0.2932674143327506   T   T   T
  0.9768027831744419  0.9597611348847931  0.2119269829710542   T   T   T
  0.3112966757766955  0.6287443545965530  0.2121518338983367   T   T   T
  0.6446937025133943  0.7955946455876576  0.3063237449583207   T   T   T
  0.1444733094442612  0.7954882653183371  0.3063258212130345   T   T   T
  0.1445595540744334  0.2953719761377702  0.3055858055279900   T   T   T
  0.9741581433544032  0.9545975599083508  0.2525653973682436   T   T   T
  0.3150656722255734  0.6364394040622567  0.2527022733027202   T   T   T
  0.1445594958052570  0.2947272676002085  0.2001931284481136   T   T   T
  0.1421185097789117  0.7918705190945464  0.1988823844085060   T   T   T
  0.6435905949352243  0.7922488954352567  0.1988816929125071   T   T   T
  0.8344264028609105  0.1711337866607224  0.1382133373639547   T   T   T
  0.3366261918679392  0.1712955347505752  0.1382380053981402   T   T   T
  0.8319465247698851  0.6639005981970484  0.1317693167687235   T   T   T
  0.3312775052817381  0.6626740629143114  0.1316888064154230   T   T   T
 
  0.00000000E+00  0.00000000E+00  0.00000000E+00
  0.00000000E+00  0.00000000E+00  0.00000000E+00
  0.00000000E+00  0.00000000E+00  0.00000000E+00
  0.00000000E+00  0.00000000E+00  0.00000000E+00
  0.00000000E+00  0.00000000E+00  0.00000000E+00
  0.00000000E+00  0.00000000E+00  0.00000000E+00
  0.00000000E+00  0.00000000E+00  0.00000000E+00
  0.00000000E+00  0.00000000E+00  0.00000000E+00
  0.00000000E+00  0.00000000E+00  0.00000000E+00
  0.00000000E+00  0.00000000E+00  0.00000000E+00
  0.00000000E+00  0.00000000E+00  0.00000000E+00
  0.00000000E+00  0.00000000E+00  0.00000000E+00
  0.00000000E+00  0.00000000E+00  0.00000000E+00
  0.00000000E+00  0.00000000E+00  0.00000000E+00
  0.00000000E+00  0.00000000E+00  0.00000000E+00
  0.00000000E+00  0.00000000E+00  0.00000000E+00
  0.00000000E+00  0.00000000E+00  0.00000000E+00
  0.00000000E+00  0.00000000E+00  0.00000000E+00
  0.00000000E+00  0.00000000E+00  0.00000000E+00
  0.00000000E+00  0.00000000E+00  0.00000000E+00
  0.00000000E+00  0.00000000E+00  0.00000000E+00
  0.00000000E+00  0.00000000E+00  0.00000000E+00
  0.00000000E+00  0.00000000E+00  0.00000000E+00
  0.00000000E+00  0.00000000E+00  0.00000000E+00
  0.00000000E+00  0.00000000E+00  0.00000000E+00
  0.00000000E+00  0.00000000E+00  0.00000000E+00
  0.00000000E+00  0.00000000E+00  0.00000000E+00
  0.00000000E+00  0.00000000E+00  0.00000000E+00
