# Supplementary material for: Insights into Reaction Kinetics in Confined Space: Real Time Observation of Water Formation under a Silica Cover
Source: J Am Chem Soc. 2021 Jun 7;143(23):8780–90. doi: 10.1021/jacs.1c03197 (PMC8297729; doi:10.1021/jacs.1c03197)
Supplement: Supplementary file 4 — ja1c03197_si_004.zip [file ja1c03197_si_004.zip › Structures/free_2O/POSCAR_4_2H_TS]

commentline                             
   1.00000000000000     
     5.4332700000000003    0.0000000000000000    0.0000000000000000
    -2.7166399999999999    4.7053500000000001    0.0000000000000000
     0.0000000000000000    0.0000000000000000   40.0000000000000000
   Ru   Si   O    H 
    12     4    10     2
Selective dynamics
Direct
  0.4999998957870346  0.5000053131010418  0.0000000000000000   F   F   F
  0.0000063375799116  0.5000053131010418  0.0000000000000000   F   F   F
  0.4999935582071230  0.0000000000000000  0.0000000000000000   F   F   F
  0.0000000000000000  0.0000000000000000  0.0000000000000000   F   F   F
  0.3333276092575019  0.1666613535656225  0.0535275000000013   F   F   F
  0.8333395725871356  0.1666613535656225  0.0535275000000013   F   F   F
  0.3333339468374206  0.6666666666666644  0.0535275000000013   F   F   F
  0.8333275050445366  0.6666666666666644  0.0535275000000013   F   F   F
  0.5125288018424224  0.5102557119993242  0.1061844459825715   T   T   T
  0.0027779677248281  0.5116007944959187  0.1060287648152683   T   T   T
  0.4945137263784216  0.9975764670313445  0.1068478937147602   T   T   T
  0.0061819063092721  0.9920800367698347  0.1064397020587419   T   T   T
  0.9151942903798196  0.9561007828334029  0.2931176857531748   T   T   T
  0.2497337332961720  0.6252129425834270  0.2932766268942990   T   T   T
  0.9152295974411528  0.9551083518882438  0.2118721235871290   T   T   T
  0.2492751260727488  0.6240249650771120  0.2121820595220040   T   T   T
  0.5826240872104235  0.7907308968199247  0.3062721530584929   T   T   T
  0.0823344650591392  0.7906894608578677  0.3062770561291583   T   T   T
  0.0824532362270534  0.2905199854350475  0.3055960554868962   T   T   T
  0.9122691577782946  0.9504806262497293  0.2525234241638456   T   T   T
  0.2527220583803103  0.6313633569634535  0.2527130237585979   T   T   T
  0.0871156302534656  0.2901708197958199  0.2001983248476303   T   T   T
  0.0769356015990892  0.7836157387117761  0.1989199700361459   T   T   T
  0.5816950333580924  0.7898708619810419  0.1988946567754928   T   T   T
  0.8392249006039093  0.1720162296189855  0.1360586403084759   T   T   T
  0.3412886741116850  0.1689572215627090  0.1409351840436322   T   T   T
  0.5402640109666591  0.4439523496901434  0.1472788395648543   T   T   T
  0.3483027929625412  0.6644051005143389  0.1313415027497812   T   T   T
 
  0.00000000E+00  0.00000000E+00  0.00000000E+00
  0.00000000E+00  0.00000000E+00  0.00000000E+00
  0.00000000E+00  0.00000000E+00  0.00000000E+00
  0.00000000E+00  0.00000000E+00  0.00000000E+00
  0.00000000E+00  0.00000000E+00  0.00000000E+00
  0.00000000E+00  0.00000000E+00  0.00000000E+00
  0.00000000E+00  0.00000000E+00  0.00000000E+00
  0.00000000E+00  0.00000000E+00  0.00000000E+00
 -0.41027162E-01  0.95798857E-01 -0.25555115E+00
 -0.10612799E-01  0.55268198E-01 -0.13863974E-02
 -0.55964876E-01  0.24938590E-01  0.89836190E-02
  0.47812113E-01  0.26882636E-01 -0.12391754E-02
 -0.22477055E-03  0.15788964E-04 -0.25140109E-03
 -0.18350055E-04  0.22882494E-03 -0.14124105E-03
 -0.20301327E-03  0.15952643E-02 -0.12185144E-02
 -0.29734360E-02  0.80385372E-03 -0.85675172E-03
 -0.47490414E-04  0.74019286E-05 -0.26170570E-03
 -0.16763602E-03  0.82191008E-04 -0.54796941E-03
 -0.35953884E-04  0.12540341E-03 -0.65202840E-03
 -0.14285050E-02 -0.14165855E-03  0.66723192E-03
  0.36906879E-03  0.15421829E-02  0.99640920E-03
 -0.22602188E-02  0.14005605E-02  0.30689485E-02
 -0.23137669E-02 -0.28892395E-04 -0.50025350E-03
  0.36934775E-02 -0.85631432E-02 -0.68422033E-02
  0.11152932E-01 -0.84045530E-02 -0.33816671E-01
  0.17325914E+00  0.44195079E+00  0.29967578E+00
 -0.16314828E+00 -0.74942079E+00  0.92802887E-01
 -0.15292865E-02  0.15723918E-01 -0.68901063E-02
