# Supplementary material for: Insights into Reaction Kinetics in Confined Space: Real Time Observation of Water Formation under a Silica Cover
Source: J Am Chem Soc. 2021 Jun 7;143(23):8780–90. doi: 10.1021/jacs.1c03197 (PMC8297729; doi:10.1021/jacs.1c03197)
Supplement: Supplementary file 4 — ja1c03197_si_004.zip [file ja1c03197_si_004.zip › Structures/free_2O/POSCAR_5_OH]

commentline                             
   1.00000000000000     
     5.4332700000000003    0.0000000000000000    0.0000000000000000
    -2.7166399999999999    4.7053500000000001    0.0000000000000000
     0.0000000000000000    0.0000000000000000   40.0000000000000000
   Ru   Si   O    H 
    12     4    10     2
Selective dynamics
Direct
  0.4999998957870346  0.5000053131010418  0.0000000000000000   F   F   F
  0.0000063375799115  0.5000053131010418  0.0000000000000000   F   F   F
  0.4999935582071231  0.0000000000000000  0.0000000000000000   F   F   F
  0.0000000000000000  0.0000000000000000  0.0000000000000000   F   F   F
  0.3333276092575019  0.1666613535656225  0.0535275000000013   F   F   F
  0.8333395725871355  0.1666613535656225  0.0535275000000013   F   F   F
  0.3333339468374206  0.6666666666666643  0.0535275000000013   F   F   F
  0.8333275050445366  0.6666666666666643  0.0535275000000013   F   F   F
  0.5037480767729271  0.4950302945579254  0.1052099126732221   T   T   T
  0.0099252084991258  0.5233583466307663  0.1057318185762130   T   T   T
  0.4839805446536808  0.0114353203233632  0.1087707430203463   T   T   T
  0.0025022228528589  0.9840542920770404  0.1045046224530356   T   T   T
  0.8099709323640371  0.0453157864930510  0.2937250925480474   T   T   T
  0.1436524530561160  0.7133458161923028  0.2938857259688586   T   T   T
  0.8074682324464006  0.0427928568428276  0.2124533146331356   T   T   T
  0.1413872954482910  0.7126874077527752  0.2127659349384678   T   T   T
  0.4769823656138274  0.8793556404333116  0.3067140418551416   T   T   T
  0.9767793384979689  0.8794574944204201  0.3068331705577841   T   T   T
  0.9767108652389082  0.3791841997639385  0.3063933940228119   T   T   T
  0.8093941740665199  0.0423690887708028  0.2531133438942994   T   T   T
  0.1447694920846521  0.7167377134382886  0.2533057136452678   T   T   T
  0.9660761233448625  0.3784582899845292  0.2004535624044550   T   T   T
  0.9727392488545439  0.8757156810453171  0.1996124002364925   T   T   T
  0.4737078686464155  0.8733443239603327  0.1998373669575045   T   T   T
  0.8568461916852632  0.1720350260910900  0.1347256249819015   T   T   T
  0.4398234499239853  0.2601375035954329  0.1493008046643509   T   T   T
  0.6125966087802993  0.3266775715981472  0.1628566164680068   T   T   T
  0.3485200963815933  0.6720553613623201  0.1304954088978551   T   T   T
 
  0.00000000E+00  0.00000000E+00  0.00000000E+00
  0.00000000E+00  0.00000000E+00  0.00000000E+00
  0.00000000E+00  0.00000000E+00  0.00000000E+00
  0.00000000E+00  0.00000000E+00  0.00000000E+00
  0.00000000E+00  0.00000000E+00  0.00000000E+00
  0.00000000E+00  0.00000000E+00  0.00000000E+00
  0.00000000E+00  0.00000000E+00  0.00000000E+00
  0.00000000E+00  0.00000000E+00  0.00000000E+00
  0.00000000E+00  0.00000000E+00  0.00000000E+00
  0.00000000E+00  0.00000000E+00  0.00000000E+00
  0.00000000E+00  0.00000000E+00  0.00000000E+00
  0.00000000E+00  0.00000000E+00  0.00000000E+00
  0.00000000E+00  0.00000000E+00  0.00000000E+00
  0.00000000E+00  0.00000000E+00  0.00000000E+00
  0.00000000E+00  0.00000000E+00  0.00000000E+00
  0.00000000E+00  0.00000000E+00  0.00000000E+00
  0.00000000E+00  0.00000000E+00  0.00000000E+00
  0.00000000E+00  0.00000000E+00  0.00000000E+00
  0.00000000E+00  0.00000000E+00  0.00000000E+00
  0.00000000E+00  0.00000000E+00  0.00000000E+00
  0.00000000E+00  0.00000000E+00  0.00000000E+00
  0.00000000E+00  0.00000000E+00  0.00000000E+00
  0.00000000E+00  0.00000000E+00  0.00000000E+00
  0.00000000E+00  0.00000000E+00  0.00000000E+00
  0.00000000E+00  0.00000000E+00  0.00000000E+00
  0.00000000E+00  0.00000000E+00  0.00000000E+00
  0.00000000E+00  0.00000000E+00  0.00000000E+00
  0.00000000E+00  0.00000000E+00  0.00000000E+00
