# Supplementary material for: Insights into Reaction Kinetics in Confined Space: Real Time Observation of Water Formation under a Silica Cover
Source: J Am Chem Soc. 2021 Jun 7;143(23):8780–90. doi: 10.1021/jacs.1c03197 (PMC8297729; doi:10.1021/jacs.1c03197)
Supplement: Supplementary file 4 — ja1c03197_si_004.zip [file ja1c03197_si_004.zip › Structures/free_2O/POSCAR_6_OH_TS]

commentline                             
   1.00000000000000     
     5.4332700000000003    0.0000000000000000    0.0000000000000000
    -2.7166399999999999    4.7053500000000001    0.0000000000000000
     0.0000000000000000    0.0000000000000000   40.0000000000000000
   Ru   Si   O    H 
    12     4    10     2
Selective dynamics
Direct
  0.4999998957870346  0.5000053131010418  0.0000000000000000   F   F   F
  0.0000063375799116  0.5000053131010418  0.0000000000000000   F   F   F
  0.4999935582071230  0.0000000000000000  0.0000000000000000   F   F   F
  0.0000000000000000  0.0000000000000000  0.0000000000000000   F   F   F
  0.3333276092575019  0.1666613535656225  0.0535275000000013   F   F   F
  0.8333395725871356  0.1666613535656225  0.0535275000000013   F   F   F
  0.3333339468374206  0.6666666666666644  0.0535275000000013   F   F   F
  0.8333275050445366  0.6666666666666644  0.0535275000000013   F   F   F
  0.5035370525990506  0.4977758503732403  0.1046838595868358   T   T   T
  0.0104149438249722  0.5230527383488608  0.1062721990097169   T   T   T
  0.4752229234080250  0.9884789850135390  0.1062694648167193   T   T   T
  0.0103880341416940  0.9900553381050778  0.1054983086983183   T   T   T
  0.8190791694841355  0.1594508849393131  0.2888496803821420   T   T   T
  0.1519292479541101  0.8268623568964528  0.2891939408265251   T   T   T
  0.8156911077662408  0.1597408109669685  0.2074552781470406   T   T   T
  0.1498129493142809  0.8257034157687706  0.2081362130389098   T   T   T
  0.4858865131741898  0.9931509727465421  0.3017902222899473   T   T   T
  0.9852342952879978  0.9932869138522433  0.3021049537906580   T   T   T
  0.9854754109286614  0.4928070989034750  0.3017454803145451   T   T   T
  0.8204093854046076  0.1584888900578973  0.2482057754037311   T   T   T
  0.1508800797957565  0.8295148159990184  0.2486278888632741   T   T   T
  0.9833829999089676  0.4937146882845476  0.1954237733836952   T   T   T
  0.9701371526292738  0.9786447580624185  0.1948204431945747   T   T   T
  0.4811641058716037  0.9943514037618436  0.1953238062416026   T   T   T
  0.8314916992180017  0.1659533728345585  0.1343891538658526   T   T   T
  0.4754497707739858  0.5079598636823955  0.1561729517998260   T   T   T
  0.6520481137696604  0.6668513730961225  0.1650855787022457   T   T   T
  0.3421535123797367  0.6539849893793362  0.1366241703501559   T   T   T
 
  0.00000000E+00  0.00000000E+00  0.00000000E+00
  0.00000000E+00  0.00000000E+00  0.00000000E+00
  0.00000000E+00  0.00000000E+00  0.00000000E+00
  0.00000000E+00  0.00000000E+00  0.00000000E+00
  0.00000000E+00  0.00000000E+00  0.00000000E+00
  0.00000000E+00  0.00000000E+00  0.00000000E+00
  0.00000000E+00  0.00000000E+00  0.00000000E+00
  0.00000000E+00  0.00000000E+00  0.00000000E+00
  0.18362869E-02 -0.14824255E-01 -0.15170639E+00
  0.12962680E-01  0.11104402E-01 -0.38616966E-01
 -0.64865189E-02 -0.15501966E-01 -0.41472204E-01
  0.16177217E-01 -0.67504967E-02 -0.29125959E-02
  0.35839310E-03 -0.23482070E-03  0.31262627E-02
  0.64597474E-04  0.38788997E-03  0.38664839E-02
 -0.17363311E-02 -0.76804315E-03 -0.52003292E-02
 -0.47666640E-02  0.21205893E-02  0.73346358E-03
 -0.34331004E-03  0.15500507E-02  0.30177788E-02
  0.71659175E-03  0.14874318E-02  0.38686033E-02
  0.83439959E-05 -0.19044164E-03  0.18514650E-02
  0.74862812E-03 -0.20214500E-02 -0.29637677E-02
 -0.99405969E-03  0.38209233E-02 -0.12055054E-03
 -0.18237322E-01  0.18312722E-02 -0.46313892E-02
 -0.78393556E-02 -0.86349898E-02 -0.46146924E-02
 -0.12881680E-01  0.14771668E-01 -0.29831248E-02
 -0.42900379E-02  0.20262084E-04  0.77180230E-02
 -0.44746129E+00  0.27406138E+00 -0.59930309E-02
 -0.57722666E-01  0.18034552E-01 -0.19538911E-01
  0.52758113E+00 -0.28754227E+00  0.57541450E+00
