# Supplementary material for: Insights into Reaction Kinetics in Confined Space: Real Time Observation of Water Formation under a Silica Cover
Source: J Am Chem Soc. 2021 Jun 7;143(23):8780–90. doi: 10.1021/jacs.1c03197 (PMC8297729; doi:10.1021/jacs.1c03197)
Supplement: Supplementary file 4 — ja1c03197_si_004.zip [file ja1c03197_si_004.zip › Structures/free_2O/POSCAR_7_H2O_bottom]

commentline                             
   1.00000000000000     
     5.4332700000000003    0.0000000000000000    0.0000000000000000
    -2.7166399999999999    4.7053500000000001    0.0000000000000000
     0.0000000000000000    0.0000000000000000   40.0000000000000000
   Ru   Si   O    H 
    12     4    10     2
Selective dynamics
Direct
  0.4999998957870346  0.5000053131010418  0.0000000000000000   F   F   F
  0.0000063375799115  0.5000053131010418  0.0000000000000000   F   F   F
  0.4999935582071231  0.0000000000000000  0.0000000000000000   F   F   F
  0.0000000000000000  0.0000000000000000  0.0000000000000000   F   F   F
  0.3333276092575019  0.1666613535656225  0.0535275000000013   F   F   F
  0.8333395725871355  0.1666613535656225  0.0535275000000013   F   F   F
  0.3333339468374206  0.6666666666666643  0.0535275000000013   F   F   F
  0.8333275050445366  0.6666666666666643  0.0535275000000013   F   F   F
  0.5003092119474817  0.4997978581831208  0.1045662592159545   T   T   T
  0.0109749246412891  0.5232694565084546  0.1055391810064882   T   T   T
  0.4775633773228694  0.9882185893142649  0.1056080111198325   T   T   T
  0.0108072881450222  0.9881603903964242  0.1056324897509121   T   T   T
  0.8061175190817531  0.1392956116851742  0.2901797059405864   T   T   T
  0.1409352008647853  0.8062752795635926  0.2905742912918972   T   T   T
  0.8088636043335772  0.1412976180254956  0.2087982088500520   T   T   T
  0.1428057720695662  0.8096110449549904  0.2095509755993524   T   T   T
  0.4739198362376503  0.9729929011028604  0.3034547995510676   T   T   T
  0.9731645850184139  0.9728028738230341  0.3029642107917753   T   T   T
  0.9733181261072541  0.4723865513811736  0.3031216070850796   T   T   T
  0.8026127900561068  0.1385427282970449  0.2495267225760057   T   T   T
  0.1445045712197980  0.8068920071869146  0.2499968584301816   T   T   T
  0.9885300724041168  0.4773567894218749  0.1968033989828932   T   T   T
  0.9762274799742252  0.9745692487655806  0.1970206280879385   T   T   T
  0.4748939958875636  0.9891371736578908  0.1962109584187579   T   T   T
  0.8340263375202182  0.1683199545475916  0.1353796067404379   T   T   T
  0.4770849722176014  0.4761117774806323  0.1607458410014207   T   T   T
  0.4778162385632150  0.2986149112980351  0.1653578004202140   T   T   T
  0.2802571526073465  0.4312082725654293  0.1646159128147192   T   T   T
 
  0.00000000E+00  0.00000000E+00  0.00000000E+00
  0.00000000E+00  0.00000000E+00  0.00000000E+00
  0.00000000E+00  0.00000000E+00  0.00000000E+00
  0.00000000E+00  0.00000000E+00  0.00000000E+00
  0.00000000E+00  0.00000000E+00  0.00000000E+00
  0.00000000E+00  0.00000000E+00  0.00000000E+00
  0.00000000E+00  0.00000000E+00  0.00000000E+00
  0.00000000E+00  0.00000000E+00  0.00000000E+00
  0.00000000E+00  0.00000000E+00  0.00000000E+00
  0.00000000E+00  0.00000000E+00  0.00000000E+00
  0.00000000E+00  0.00000000E+00  0.00000000E+00
  0.00000000E+00  0.00000000E+00  0.00000000E+00
  0.00000000E+00  0.00000000E+00  0.00000000E+00
  0.00000000E+00  0.00000000E+00  0.00000000E+00
  0.00000000E+00  0.00000000E+00  0.00000000E+00
  0.00000000E+00  0.00000000E+00  0.00000000E+00
  0.00000000E+00  0.00000000E+00  0.00000000E+00
  0.00000000E+00  0.00000000E+00  0.00000000E+00
  0.00000000E+00  0.00000000E+00  0.00000000E+00
  0.00000000E+00  0.00000000E+00  0.00000000E+00
  0.00000000E+00  0.00000000E+00  0.00000000E+00
  0.00000000E+00  0.00000000E+00  0.00000000E+00
  0.00000000E+00  0.00000000E+00  0.00000000E+00
  0.00000000E+00  0.00000000E+00  0.00000000E+00
  0.00000000E+00  0.00000000E+00  0.00000000E+00
  0.00000000E+00  0.00000000E+00  0.00000000E+00
  0.00000000E+00  0.00000000E+00  0.00000000E+00
  0.00000000E+00  0.00000000E+00  0.00000000E+00
