# Supplementary material for: Insights into Reaction Kinetics in Confined Space: Real Time Observation of Water Formation under a Silica Cover
Source: J Am Chem Soc. 2021 Jun 7;143(23):8780–90. doi: 10.1021/jacs.1c03197 (PMC8297729; doi:10.1021/jacs.1c03197)
Supplement: Supplementary file 4 — ja1c03197_si_004.zip [file ja1c03197_si_004.zip › Structures/free_2O/POSCAR_7_H2O_intercal]

commentline                             
   1.00000000000000     
     5.4332700000000003    0.0000000000000000    0.0000000000000000
    -2.7166399999999999    4.7053500000000001    0.0000000000000000
     0.0000000000000000    0.0000000000000000   40.0000000000000000
   Ru   Si   O    H 
    12     4    10     2
Selective dynamics
Direct
  0.4999998957870346  0.5000053131010418  0.0000000000000000   F   F   F
  0.0000063375799115  0.5000053131010418  0.0000000000000000   F   F   F
  0.4999935582071231  0.0000000000000000  0.0000000000000000   F   F   F
  0.0000000000000000  0.0000000000000000  0.0000000000000000   F   F   F
  0.3333276092575019  0.1666613535656225  0.0535275000000013   F   F   F
  0.8333395725871355  0.1666613535656225  0.0535275000000013   F   F   F
  0.3333339468374206  0.6666666666666643  0.0535275000000013   F   F   F
  0.8333275050445366  0.6666666666666643  0.0535275000000013   F   F   F
  0.4999570620293096  0.4999068456672943  0.1042248011472515   T   T   T
  0.0123148429015204  0.5246069661685493  0.1057464750560830   T   T   T
  0.4748691359870843  0.9872768679596529  0.1057223785044237   T   T   T
  0.0124212351554253  0.9872883568964532  0.1057483780048952   T   T   T
  0.8356448892771459  0.1626770198738660  0.2842804385665246   T   T   T
  0.1675658889959127  0.8287533591302710  0.2846890837979415   T   T   T
  0.8331728776979546  0.1614482429982158  0.2029597102486190   T   T   T
  0.1668415073226224  0.8283771961614780  0.2040107022616002   T   T   T
  0.5029671552872805  0.9963100147011722  0.2969296220957405   T   T   T
  1.0032883081836130  0.9974562099134704  0.2975534687159078   T   T   T
  0.0035547752955098  0.4956148608897026  0.2975232847007186   T   T   T
  0.8554379349233027  0.1724422026695403  0.2436425288900129   T   T   T
  0.1704810256057811  0.8302553060534157  0.2442547665521146   T   T   T
  0.0045430409222701  0.4976320900055491  0.1904285080784639   T   T   T
  0.0054068025377703  0.9978043354919233  0.1903330711927132   T   T   T
  0.4991716407446343  0.9954151022820045  0.1907325871289153   T   T   T
  0.8328436615571975  0.1659445258483395  0.1335628478402987   T   T   T
  0.5214745009258429  0.5069050195282027  0.2301589507574838   T   T   T
  0.4728676327910666  0.4734874418849341  0.2064918998157427   T   T   T
  0.3372966770341254  0.4174125000939735  0.2413584604413744   T   T   T
 
  0.00000000E+00  0.00000000E+00  0.00000000E+00
  0.00000000E+00  0.00000000E+00  0.00000000E+00
  0.00000000E+00  0.00000000E+00  0.00000000E+00
  0.00000000E+00  0.00000000E+00  0.00000000E+00
  0.00000000E+00  0.00000000E+00  0.00000000E+00
  0.00000000E+00  0.00000000E+00  0.00000000E+00
  0.00000000E+00  0.00000000E+00  0.00000000E+00
  0.00000000E+00  0.00000000E+00  0.00000000E+00
  0.00000000E+00  0.00000000E+00  0.00000000E+00
  0.00000000E+00  0.00000000E+00  0.00000000E+00
  0.00000000E+00  0.00000000E+00  0.00000000E+00
  0.00000000E+00  0.00000000E+00  0.00000000E+00
  0.00000000E+00  0.00000000E+00  0.00000000E+00
  0.00000000E+00  0.00000000E+00  0.00000000E+00
  0.00000000E+00  0.00000000E+00  0.00000000E+00
  0.00000000E+00  0.00000000E+00  0.00000000E+00
  0.00000000E+00  0.00000000E+00  0.00000000E+00
  0.00000000E+00  0.00000000E+00  0.00000000E+00
  0.00000000E+00  0.00000000E+00  0.00000000E+00
  0.00000000E+00  0.00000000E+00  0.00000000E+00
  0.00000000E+00  0.00000000E+00  0.00000000E+00
  0.00000000E+00  0.00000000E+00  0.00000000E+00
  0.00000000E+00  0.00000000E+00  0.00000000E+00
  0.00000000E+00  0.00000000E+00  0.00000000E+00
  0.00000000E+00  0.00000000E+00  0.00000000E+00
  0.00000000E+00  0.00000000E+00  0.00000000E+00
  0.00000000E+00  0.00000000E+00  0.00000000E+00
  0.00000000E+00  0.00000000E+00  0.00000000E+00
