# Supplementary material for: Insights into Reaction Kinetics in Confined Space: Real Time Observation of Water Formation under a Silica Cover
Source: J Am Chem Soc. 2021 Jun 7;143(23):8780–90. doi: 10.1021/jacs.1c03197 (PMC8297729; doi:10.1021/jacs.1c03197)
Supplement: Supplementary file 4 — ja1c03197_si_004.zip [file ja1c03197_si_004.zip › Structures/free_2O/POSCAR_8_H2O_TS_bottom]

commentline                             
   1.00000000000000     
     5.4332700000000003    0.0000000000000000    0.0000000000000000
    -2.7166399999999999    4.7053500000000001    0.0000000000000000
     0.0000000000000000    0.0000000000000000   40.0000000000000000
   Ru   Si   O    H 
    12     4    10     2
Selective dynamics
Direct
  0.4999998957870346  0.5000053131010418  0.0000000000000000   F   F   F
  0.0000063375799116  0.5000053131010418  0.0000000000000000   F   F   F
  0.4999935582071230  0.0000000000000000  0.0000000000000000   F   F   F
  0.0000000000000000  0.0000000000000000  0.0000000000000000   F   F   F
  0.3333276092575019  0.1666613535656225  0.0535275000000013   F   F   F
  0.8333395725871356  0.1666613535656225  0.0535275000000013   F   F   F
  0.3333339468374206  0.6666666666666644  0.0535275000000013   F   F   F
  0.8333275050445366  0.6666666666666644  0.0535275000000013   F   F   F
  0.5001882720297215  0.5001524035200321  0.1043521956286895   T   T   T
  0.0123447072316239  0.5248625132325195  0.1056416655207901   T   T   T
  0.4741086810926158  0.9869756462096210  0.1056637038054307   T   T   T
  0.0125163703486613  0.9872005173374179  0.1057696876750054   T   T   T
  0.8273777541819549  0.1411965894515592  0.2826148495137792   T   T   T
  0.1603624092739530  0.8105208429893331  0.2831657549168054   T   T   T
  0.8310258699722948  0.1393635675762372  0.2014515521280123   T   T   T
  0.1603887655069557  0.8160516610439997  0.2024955584237936   T   T   T
  0.4944299935383818  0.9761132594524818  0.2956342429679681   T   T   T
  0.9935370528257599  0.9760942628508834  0.2962389693564642   T   T   T
  0.9936255394529248  0.4753281800632239  0.2951929283487005   T   T   T
  0.8282536668643065  0.1352362908991238  0.2419392591898000   T   T   T
  0.1597971026752778  0.8166435793391006  0.2426222339129916   T   T   T
  0.0096846905178882  0.4814049071894768  0.1896362805853026   T   T   T
  0.0091354425364954  0.9885852077373084  0.1875301256461860   T   T   T
  0.4949829334102019  0.9841730383450868  0.1888455736848630   T   T   T
  0.8320207772559048  0.1661827480233686  0.1333167672695743   T   T   T
  0.5189194948608356  0.4950230820016011  0.1984883690832840   T   T   T
  0.5349048439161945  0.3586771058224966  0.1841705271497077   T   T   T
  0.3605447095289976  0.5050723835651602  0.1884823125182978   T   T   T
 
  0.00000000E+00  0.00000000E+00  0.00000000E+00
  0.00000000E+00  0.00000000E+00  0.00000000E+00
  0.00000000E+00  0.00000000E+00  0.00000000E+00
  0.00000000E+00  0.00000000E+00  0.00000000E+00
  0.00000000E+00  0.00000000E+00  0.00000000E+00
  0.00000000E+00  0.00000000E+00  0.00000000E+00
  0.00000000E+00  0.00000000E+00  0.00000000E+00
  0.00000000E+00  0.00000000E+00  0.00000000E+00
 -0.27822270E-02 -0.17384824E-02 -0.14051309E-01
 -0.92528701E-03  0.40527572E-02 -0.20878547E-02
 -0.10960701E-02  0.55923745E-03  0.12228136E-02
  0.89264901E-03 -0.11026992E-02  0.28169367E-03
  0.86433873E-03  0.43420861E-03 -0.26811548E-01
  0.16334854E-02  0.82317204E-02 -0.30839413E-01
 -0.62992512E-02 -0.15490185E-01 -0.23970596E-01
 -0.58198510E-03  0.28016523E-01 -0.26839478E-01
  0.97903227E-03  0.24798712E-02 -0.20825938E-01
  0.14254077E-02  0.23557111E-02 -0.23068202E-01
  0.10372273E-02  0.36999851E-02 -0.35856267E-01
  0.68514266E-02 -0.10101538E-01 -0.27008886E-01
  0.10948040E-01  0.22678924E-01 -0.28821904E-01
  0.92539934E-02  0.37003980E-02 -0.14783284E-01
 -0.20866038E-01 -0.30850635E-01 -0.66406286E-01
  0.11696037E-01 -0.18742803E-01 -0.58568894E-01
  0.89056820E-04  0.64945753E-02 -0.13743937E-01
 -0.30795512E-02 -0.92757878E-01  0.64397386E+00
  0.11809790E+00  0.39029428E+00  0.19744918E+00
  0.15059759E-01  0.24139685E-01  0.59277904E+00
