# Supplementary material for: Insights into Reaction Kinetics in Confined Space: Real Time Observation of Water Formation under a Silica Cover
Source: J Am Chem Soc. 2021 Jun 7;143(23):8780–90. doi: 10.1021/jacs.1c03197 (PMC8297729; doi:10.1021/jacs.1c03197)
Supplement: Supplementary file 4 — ja1c03197_si_004.zip [file ja1c03197_si_004.zip › Structures/free_2O/POSCAR_8_H2O_TS_top]

commentline                             
   1.00000000000000     
     5.4332700000000003    0.0000000000000000    0.0000000000000000
    -2.7166399999999999    4.7053500000000001    0.0000000000000000
     0.0000000000000000    0.0000000000000000   40.0000000000000000
   Ru   Si   O    H 
    12     4    10     2
Selective dynamics
Direct
  0.4999998957870346  0.5000053131010418  0.0000000000000000   F   F   F
  0.0000063375799116  0.5000053131010418  0.0000000000000000   F   F   F
  0.4999935582071230  0.0000000000000000  0.0000000000000000   F   F   F
  0.0000000000000000  0.0000000000000000  0.0000000000000000   F   F   F
  0.3333276092575019  0.1666613535656225  0.0535275000000013   F   F   F
  0.8333395725871356  0.1666613535656225  0.0535275000000013   F   F   F
  0.3333339468374206  0.6666666666666644  0.0535275000000013   F   F   F
  0.8333275050445366  0.6666666666666644  0.0535275000000013   F   F   F
  0.5000517672994267  0.4999121824395063  0.1042947758951646   T   T   T
  0.0122100651661076  0.5234550066932214  0.1057054176586024   T   T   T
  0.4763701031383896  0.9876521098932840  0.1057136018349900   T   T   T
  0.0123026570806964  0.9876261545919205  0.1056976073323075   T   T   T
  0.9207512003627631  0.0594089788984835  0.2885979287985674   T   T   T
  0.2643201330400087  0.7332184227916821  0.2887810180938859   T   T   T
  0.9252035118267626  0.0595404624005720  0.2075798952929294   T   T   T
  0.2591908336878610  0.7281890400677102  0.2079292707235807   T   T   T
  0.5928033604277165  0.9089598736129130  0.3026024289648163   T   T   T
  0.0993977892008645  0.9045421487572424  0.3024563880651627   T   T   T
  0.0860413719074420  0.3972920507512886  0.3017892057692826   T   T   T
  0.9239390552959836  0.0548496682808159  0.2482604660418802   T   T   T
  0.2597798452149330  0.7335018075160089  0.2484760383860740   T   T   T
  0.0953421141507666  0.3946686253412908  0.1957443557310608   T   T   T
  0.0923551822616097  0.8934509232685652  0.1944549182096782   T   T   T
  0.5913623483080976  0.8907645537804344  0.1951676127625967   T   T   T
  0.8338137918396770  0.1659089749630024  0.1338962203308127   T   T   T
  0.5930157522993356  0.4175872939421790  0.2999982918807695   T   T   T
  0.7545019864533508  0.4230348477856756  0.3111683593518079   T   T   T
  0.4300597131696613  0.2637994127329364  0.3112378121495796   T   T   T
 
  0.00000000E+00  0.00000000E+00  0.00000000E+00
  0.00000000E+00  0.00000000E+00  0.00000000E+00
  0.00000000E+00  0.00000000E+00  0.00000000E+00
  0.00000000E+00  0.00000000E+00  0.00000000E+00
  0.00000000E+00  0.00000000E+00  0.00000000E+00
  0.00000000E+00  0.00000000E+00  0.00000000E+00
  0.00000000E+00  0.00000000E+00  0.00000000E+00
  0.00000000E+00  0.00000000E+00  0.00000000E+00
 -0.20111081E-03 -0.16309295E-03 -0.13720653E-03
 -0.35265739E-03  0.33601270E-04 -0.13337323E-02
 -0.12274770E-02 -0.87754762E-03 -0.17038417E-02
 -0.10690896E-05 -0.57717286E-03 -0.14195510E-02
  0.74638403E-02  0.12708635E-01 -0.46944037E-01
 -0.12046358E-01 -0.19091061E-01 -0.48617641E-01
  0.49558707E-02  0.19758728E-02 -0.45514090E-01
 -0.26628601E-02 -0.37572322E-02 -0.47488564E-01
 -0.14010445E-01  0.20620613E-01 -0.11286766E+00
  0.25402836E-02 -0.11168395E-02 -0.58956233E-01
  0.59241300E-02 -0.36501571E-02 -0.49886749E-01
  0.23960934E-01  0.12266629E-01 -0.48252962E-01
 -0.19745716E-01 -0.19696810E-01 -0.50228412E-01
  0.53024200E-02 -0.27001399E-03 -0.51043746E-01
 -0.27099303E-03 -0.24186253E-02 -0.50910009E-01
 -0.26663654E-04  0.38455293E-04 -0.28774115E-01
 -0.15228316E-02 -0.15149448E-02 -0.48161431E-02
 -0.36739103E-01  0.74811948E-01  0.69314482E+00
  0.51423877E-01 -0.69567381E-01  0.51562717E+00
  0.10846630E+00 -0.23523719E+00  0.36144787E+00
